# Supplementary material for: microRNA-451-modulated hnRNP A1 takes a part in granulocytic differentiation regulation and acute myeloid leukemia
Source: Oncotarget. 2017 Jul 18;8(33):55453–66. doi: 10.18632/oncotarget.19325 (PMC5589672; doi:10.18632/oncotarget.19325)
Supplement: Supplementary file 2 [file oncotarget-08-55453-s002.xls]

## Sheet: Sheet1
Supplementary table 1. Differentially expressed genes comparing AML patients and health controls
ID	adj.P.Val	P.Value	Gene.symbol	Gene.title
35750_at	7.88e-20	7.46e-24	ZC3H15	zinc finger CCCH-type containing 15
38050_at	9.31e-20	1.76e-23	BCLAF1	BCL2 associated transcription factor 1
37385_at	3.15e-17	8.93e-21	PPIG	peptidylprolyl isomerase G
37938_at	3.16e-17	1.2e-20	DNTTIP2	deoxynucleotidyltransferase terminal interacting protein 2
32183_at	1.2e-16	5.93e-20	SRSF11	serine and arginine rich splicing factor 11
32846_s_at	1.2e-16	6.82e-20	KTN1	kinectin 1
1725_s_at	1.39e-16	9.19e-20	UBE3A	ubiquitin protein ligase E3A
37506_at	3.19e-16	2.42e-19	PRPF40A	pre-mRNA processing factor 40 homolog A
37508_f_at	5.4e-16	5.03e-19	PRPF40A	pre-mRNA processing factor 40 homolog A
40931_at	5.4e-16	5.11e-19	TMED5	transmembrane p24 trafficking protein 5
34804_at	9.09e-16	1.03e-18	SLC25A36	solute carrier family 25 member 36
36930_at	9.09e-16	1.03e-18	GNL2	G protein nucleolar 2
38681_at	1.87e-15	2.3e-18	EIF3E	eukaryotic translation initiation factor 3 subunit E
31670_s_at	5.6e-15	7.42e-18	SRP72	signal recognition particle 72
34323_at	1.19e-14	1.69e-17	COPS2	COP9 signalosome subunit 2
36033_at	1.27e-14	1.92e-17	SREK1	splicing regulatory glutamic acid and lysine rich protein 1
33543_s_at	9.58e-14	1.59e-16	PNN	pinin, desmosome associated protein
35656_at	9.58e-14	1.63e-16	RNF6	ring finger protein 6
38450_at	1.28e-13	2.3e-16	SSB	Sjogren syndrome antigen B
39132_at	1.45e-13	2.75e-16	SMARCA5	SWI/SNF related, matrix associated, actin dependent regulator of chromatin, subfamily a, member 5
39872_at	5.16e-13	1.03e-15	GTSE1	G2 and S-phase expressed 1
34709_r_at	1.64e-12	3.41e-15	STAG2	stromal antigen 2
38992_at	1.96e-12	4.27e-15	DEK	DEK proto-oncogene
41595_at	2.88e-12	6.54e-15	ICE1	interactor of little elongation complex ELL subunit 1
32175_at	4.53e-12	1.11e-14	2017-09-07	septin 7
40617_at	4.53e-12	1.1e-14	THUMPD1	THUMP domain containing 1
39772_at	4.86e-12	1.24e-14	ERI3	ERI1 exoribonuclease family member 3
36710_at	5.43e-12	1.44e-14	CAMP	cathelicidin antimicrobial peptide
32194_at	5.75e-12	1.58e-14	CEBPZ	CCAAT/enhancer binding protein zeta
35279_at	6.1e-12	1.73e-14	TAX1BP1	Tax1 binding protein 1
34684_at	6.59e-12	1.93e-14	RECQL	RecQ like helicase
33817_at	1.44e-11	4.37e-14	HNRNPA3	heterogeneous nuclear ribonucleoprotein A3
39426_at	1.65e-11	5.16e-14	TCERG1	transcription elongation regulator 1
35167_at	1.78e-11	6.05e-14	PPIP5K2	diphosphoinositol pentakisphosphate kinase 2
38102_at	1.78e-11	6.08e-14	MICU2	mitochondrial calcium uptake 2
33930_at	1.78e-11	5.99e-14	SCFD1	sec1 family domain containing 1
41808_at	2.24e-11	7.83e-14	DMTF1	cyclin D binding myb like transcription factor 1
34397_at	5.06e-11	1.82e-13	LUC7L3	LUC7 like 3 pre-mRNA splicing factor
35215_at	6.08e-11	2.24e-13	LARP7	La ribonucleoprotein domain family member 7
38923_at	7.3e-11	2.76e-13	LOC101930531///LOC101930278///FRG1CP///FRG1JP///FRG1	uncharacterized LOC101930531///uncharacterized LOC101930278///FSHD region gene 1 family member C, pseudogene///FSHD region gene 1 family member J, pseudogene///FSHD region gene 1
41436_at	7.56e-11	2.93e-13	ZMYM2	zinc finger MYM-type containing 2
34647_at	1.14e-10	4.65e-13	MIR5047///MIR3064///DDX5	microRNA 5047///microRNA 3064///DEAD-box helicase 5
32641_at	1.14e-10	4.65e-13	PDS5B	PDS5 cohesin associated factor B
39977_at	1.87e-10	7.81e-13	ZBTB11	zinc finger and BTB domain containing 11
32954_at	2.84e-10	1.21e-12	RIF1	replication timing regulatory factor 1
37442_at	2.85e-10	1.24e-12	DKFZP586I1420	uncharacterized protein DKFZp586I1420
41651_at	3.27e-10	1.45e-12	KIAA1033	KIAA1033
229_at	4.19e-10	1.94e-12	CEBPZ	CCAAT/enhancer binding protein zeta
36594_s_at	4.67e-10	2.21e-12	EXT2	exostosin glycosyltransferase 2
2037_s_at	5.66e-10	2.73e-12	RPS6KB1	ribosomal protein S6 kinase B1
31950_at	5.67e-10	2.79e-12	PABPC1	poly(A) binding protein cytoplasmic 1
35814_at	5.83e-10	2.92e-12	EIF3M	eukaryotic translation initiation factor 3 subunit M
32393_s_at	6.03e-10	3.08e-12	HNRNPDL	heterogeneous nuclear ribonucleoprotein D like
32734_at	6.6e-10	3.43e-12	PPP2R5E	protein phosphatase 2 regulatory subunit B'epsilon
34326_at	7.44e-10	3.94e-12	COPB1	coatomer protein complex subunit beta 1
746_at	4.19e-10	1.92e-12	PDE3B	phosphodiesterase 3B
39725_at	9.57e-10	5.16e-12	RBM39	RNA binding motif protein 39
35268_at	1.11e-09	6.09e-12	2017-03-07	membrane associated ring-CH-type finger 7
442_at	1.11e-09	6.2e-12	MIR3652///HSP90B1	microRNA 3652///heat shock protein 90 beta family member 1
549_at	1.25e-09	7.08e-12	RARS	arginyl-tRNA synthetase
37962_r_at	1.25e-09	7.21e-12	STXBP3	syntaxin binding protein 3
36571_at	1.41e-09	8.26e-12	TOP2B	topoisomerase (DNA) II beta
40770_f_at	1.59e-09	9.46e-12	HNRNPDL	heterogeneous nuclear ribonucleoprotein D like
36968_s_at	1.93e-09	1.17e-11	EXOSC8	exosome component 8
41462_at	2.19e-09	1.35e-11	SNX2	sorting nexin 2
32316_s_at	2.24e-09	1.4e-11	HSP90AA1	heat shock protein 90 alpha family class A member 1
36456_at	2.27e-09	1.44e-11	ZZZ3	zinc finger ZZ-type containing 3
35294_at	2.31e-09	1.49e-11	TROVE2	TROVE domain family member 2
40869_at	3.24e-09	2.12e-11	RBM6	RNA binding motif protein 6
32821_at	3.96e-09	2.63e-11	LCN2	lipocalin 2
33378_at	4.88e-09	3.28e-11	NIPBL	NIPBL, cohesin loading factor
40957_at	5.05e-09	3.44e-11	SUZ12	SUZ12 polycomb repressive complex 2 subunit
36472_at	6.2e-09	4.28e-11	NMI	N-myc and STAT interactor
41634_at	6.5e-09	4.55e-11	SECISBP2L	SECIS binding protein 2 like
37694_at	7.84e-09	5.57e-11	PHF3	PHD finger protein 3
1450_g_at	7.99e-09	5.75e-11	PSMA4	proteasome subunit alpha 4
33797_at	8.53e-09	6.26e-11	MPHOSPH10	M-phase phosphoprotein 10
40519_at	8.53e-09	6.3e-11	PTPRC	protein tyrosine phosphatase, receptor type C
36023_at	9.42e-09	7.05e-11	SMIM10L1	small integral membrane protein 10 like 1
36002_at	9.89e-09	7.52e-11	TRAPPC8	trafficking protein particle complex 8
34735_at	9.89e-09	7.58e-11	ROCK1	Rho associated coiled-coil containing protein kinase 1
38041_at	1.22e-08	9.47e-11	GALNT1	polypeptide N-acetylgalactosaminyltransferase 1
34685_at	1.22e-08	9.56e-11	PYROXD1	pyridine nucleotide-disulphide oxidoreductase domain 1
40610_at	1.22e-08	9.71e-11	ZFR	zinc finger RNA binding protein
34763_at	1.26e-08	1.01e-10	SMC3	structural maintenance of chromosomes 3
36514_at	1.32e-08	1.07e-10	CGRRF1	cell growth regulator with ring finger domain 1
174_s_at	1.44e-08	1.19e-10	ITSN2	intersectin 2
38630_at	1.7e-08	1.42e-10	CERS6	ceramide synthase 6
32039_at	1.72e-08	1.45e-10	AP3B1	adaptor related protein complex 3 beta 1 subunit
33234_at	1.75e-08	1.49e-10	ARID4B///RBM34	AT-rich interaction domain 4B///RNA binding motif protein 34
31851_at	1.9e-08	1.63e-10	TRIM13	tripartite motif containing 13
39005_s_at	2e-08	1.74e-10	LTN1	listerin E3 ubiquitin protein ligase 1
218_at	2.79e-08	2.46e-10	IK	IK cytokine, down-regulator of HLA II
33354_at	2.84e-08	2.53e-10	SMURF2	SMAD specific E3 ubiquitin protein ligase 2
33877_s_at	2.95e-08	2.66e-10	MTDH	metadherin
41785_at	3e-08	2.73e-10	EIF4G2	eukaryotic translation initiation factor 4 gamma 2
39427_at	3.17e-08	2.91e-10	UQCRB	ubiquinol-cytochrome c reductase binding protein
38778_at	3.27e-08	3.04e-10	OTUD4	OTU deubiquitinase 4
41557_at	3.28e-08	3.08e-10	SKIV2L2	Ski2 like RNA helicase 2
34878_at	3.43e-08	3.24e-10	SMC4	structural maintenance of chromosomes 4
36005_at	3.44e-08	3.29e-10	CLASRP	CLK4 associating serine/arginine rich protein
34306_at	3.6e-08	3.47e-10	MBNL1	muscleblind like splicing regulator 1
38046_at	3.87e-08	3.77e-10	IK	IK cytokine, down-regulator of HLA II
40868_at	4.15e-08	4.09e-10	THUMPD1	THUMP domain containing 1
39767_at	5.12e-08	5.09e-10	CCT8	chaperonin containing TCP1 subunit 8
33373_at	5.28e-08	5.3e-10	FUBP1	far upstream element binding protein 1
31673_s_at	6.03e-08	6.11e-10	LOC101930112///SPG7	uncharacterized LOC101930112///SPG7, paraplegin matrix AAA peptidase subunit
36640_at	6.06e-08	6.2e-10	MYL2	myosin light chain 2
33683_at	7.78e-08	8.03e-10	TUG1	taurine up-regulated 1 (non-protein coding)
274_at	8.28e-08	8.63e-10	ZNF148	zinc finger protein 148
38568_at	8.66e-08	9.18e-10	TOPORS	TOP1 binding arginine/serine rich protein
38106_at	8.65e-08	9.09e-10	NSA2	NSA2, ribosome biogenesis homolog
36921_at	9.21e-08	9.9e-10	DYNLT3	dynein light chain Tctex-type 3
34546_at	9.21e-08	1e-09	DEFA4	defensin alpha 4
38542_at	9.21e-08	1e-09	NPM1	nucleophosmin
38709_at	1.04e-07	1.14e-09	LOC101929959///BMS1	ribosome biogenesis protein BMS1 homolog///BMS1, ribosome biogenesis factor
40122_at	1.05e-07	1.16e-09	SYNCRIP	synaptotagmin binding cytoplasmic RNA interacting protein
38020_at	1.11e-07	1.24e-09	ATG13	autophagy related 13
39740_g_at	1.34e-07	1.54e-09	NACA	nascent polypeptide-associated complex alpha subunit
781_at	1.34e-07	1.54e-09	RABGGTB	Rab geranylgeranyltransferase beta subunit
38105_at	1.34e-07	1.54e-09	RSRC2	arginine and serine rich coiled-coil 2
41259_at	1.52e-07	1.75e-09	NOP16	NOP16 nucleolar protein
37661_at	1.76e-07	2.06e-09	ATP2B1	ATPase plasma membrane Ca2+ transporting 1
33530_at	1.76e-07	2.06e-09	CEACAM8	carcinoembryonic antigen related cell adhesion molecule 8
36171_at	1.85e-07	2.19e-09	SUB1	SUB1 homolog, transcriptional regulator
41855_at	1.91e-07	2.28e-09	HAT1	histone acetyltransferase 1
38035_at	1.92e-07	2.31e-09	MTMR6	myotubularin related protein 6
40567_at	2.01e-07	2.43e-09	TUBA1A	tubulin alpha 1a
31793_at	2.49e-07	3.04e-09	DEFA1B///DEFA3///DEFA1	defensin alpha 1B///defensin alpha 3///defensin alpha 1
37609_at	2.53e-07	3.11e-09	NUBP1	nucleotide binding protein 1
33126_at	2.64e-07	3.28e-09	GLT8D1	glycosyltransferase 8 domain containing 1
37336_at	2.64e-07	3.3e-09	UBXN4	UBX domain protein 4
2061_at	2.71e-07	3.42e-09	ITGA4	integrin subunit alpha 4
33861_at	2.74e-07	3.47e-09	CNOT2	CCR4-NOT transcription complex subunit 2
37353_g_at	2.87e-07	3.67e-09	SP100	SP100 nuclear antigen
36506_at	3.17e-07	4.08e-09	AKAP9	A-kinase anchoring protein 9
36599_at	3.24e-07	4.2e-09	ME2	malic enzyme 2
31951_s_at	3.34e-07	4.39e-09	PABPC1	poly(A) binding protein cytoplasmic 1
40811_at	3.34e-07	4.4e-09	ZNF451	zinc finger protein 451
39777_at	3.41e-07	4.52e-09	MYCBP2	MYC binding protein 2, E3 ubiquitin protein ligase
39243_s_at	3.5e-07	4.67e-09	PSIP1	PC4 and SFRS1 interacting protein 1
31895_at	3.73e-07	5.01e-09	GRIK1-AS2///BACH1	GRIK1 antisense RNA 2///BTB domain and CNC homolog 1
37729_at	3.75e-07	5.07e-09	XPO1	exportin 1
37356_r_at	3.89e-07	5.34e-09	USO1	USO1 vesicle transport factor
35306_at	3.89e-07	5.33e-09	DHX15	DEAH-box helicase 15
354_s_at	3.93e-07	5.43e-09	RECQL	RecQ like helicase
39444_at	3.96e-07	5.52e-09	SF3B1	splicing factor 3b subunit 1
36013_at	4.29e-07	6.01e-09	SLC30A9	solute carrier family 30 member 9
35845_at	4.33e-07	6.1e-09	SEC24B	SEC24 homolog B, COPII coat complex component
36978_at	4.39e-07	6.23e-09	PSME4	proteasome activator subunit 4
38399_at	4.55e-07	6.51e-09	SNRPB2	small nuclear ribonucleoprotein polypeptide B2
36224_g_at	4.65e-07	6.7e-09	SFPQ	splicing factor proline and glutamine rich
40517_at	5.64e-07	8.17e-09	TTC37	tetratricopeptide repeat domain 37
40437_at	5.97e-07	8.71e-09	TMEM87A	transmembrane protein 87A
33315_at	6.03e-07	8.88e-09	GCFC2	GC-rich sequence DNA-binding factor 2
40453_s_at	6.03e-07	8.9e-09	SRSF5	serine and arginine rich splicing factor 5
38357_at	6.29e-07	9.34e-09	PHIP	pleckstrin homology domain interacting protein
32171_at	6.3e-07	9.42e-09	EIF5	eukaryotic translation initiation factor 5
40704_at	6.68e-07	1.01e-08	PIK3CA	phosphatidylinositol-4,5-bisphosphate 3-kinase catalytic subunit alpha
38085_at	7.29e-07	1.1e-08	CBX3	chromobox 3
36579_at	7.79e-07	1.19e-08	UBE4A	ubiquitination factor E4A
40518_at	7.83e-07	1.2e-08	PTPRC	protein tyrosine phosphatase, receptor type C
32085_at	8.34e-07	1.29e-08	PIKFYVE	phosphoinositide kinase, FYVE-type zinc finger containing
33761_s_at	8.82e-07	1.38e-08	FAM91A1///LINC00869	family with sequence similarity 91 member A1///long intergenic non-protein coding RNA 869
36901_at	8.1e-07	1.25e-08	TMF1	TATA element modulatory factor 1
798_at	9.19e-07	1.44e-08	PRIM1	primase (DNA) subunit 1
37860_at	9.6e-07	1.52e-08	ZNF337	zinc finger protein 337
37650_at	9.88e-07	1.57e-08	MKRN1	makorin ring finger protein 1
1115_at	1.06e-06	1.7e-08	PF4	platelet factor 4
37699_at	1.29e-06	2.12e-08	METAP2	methionyl aminopeptidase 2
357_at	1.14e-06	1.83e-08	DNM1L	dynamin 1 like
33233_at	1.29e-06	2.11e-08	ARID4B///RBM34	AT-rich interaction domain 4B///RNA binding motif protein 34
40803_at	1.24e-06	2.01e-08	TMEM123	transmembrane protein 123
36783_f_at	1.3e-06	2.14e-08	ZNF117	zinc finger protein 117
38283_at	1.32e-06	2.19e-08	EBAG9	estrogen receptor binding site associated, antigen, 9
40067_at	1.33e-06	2.21e-08	ELF1	E74 like ETS transcription factor 1
41729_at	1.35e-06	2.26e-08	ARIH1	ariadne RBR E3 ubiquitin protein ligase 1
39190_s_at	1.45e-06	2.48e-08	SLC25A42	solute carrier family 25 member 42
38615_at	1.98e-06	3.49e-08	OLFM4	olfactomedin 4
31952_at	1.41e-06	2.38e-08	RPL6	ribosomal protein L6
35809_g_at	1.41e-06	2.39e-08	SRSF6	serine and arginine rich splicing factor 6
39231_at	1.42e-06	2.43e-08	CHD1	chromodomain helicase DNA binding protein 1
35290_at	1.5e-06	2.59e-08	YTHDF3	YTH N6-methyladenosine RNA binding protein 3
31808_at	1.5e-06	2.59e-08	ING3	inhibitor of growth family member 3
41199_s_at	1.71e-06	2.98e-08	SFPQ	splicing factor proline and glutamine rich
41510_s_at	1.98e-06	3.46e-08	HSPA9	heat shock protein family A (Hsp70) member 9
39746_at	2.01e-06	3.56e-08	POLR2B	RNA polymerase II subunit B
39984_g_at	2.19e-06	3.93e-08	GLMN	glomulin, FKBP associated protein
35153_at	2.05e-06	3.65e-08	NBN	nibrin
31883_at	2.1e-06	3.76e-08	MTRR	5-methyltetrahydrofolate-homocysteine methyltransferase reductase
37663_at	2.27e-06	4.24e-08	DDX1	DEAD/H-box helicase 1
1784_s_at	2.23e-06	4.05e-08	ARID4A	AT-rich interaction domain 4A
34987_s_at	2.23e-06	4.07e-08	HNRNPA1	heterogeneous nuclear ribonucleoprotein A1
39714_at	2.23e-06	4.08e-08	SH3BGRL	SH3 domain binding glutamate rich protein like
38011_at	2.23e-06	4.09e-08	URI1	URI1, prefoldin like chaperone
35530_f_at	2.25e-06	4.16e-08	CKAP2///IGLC1	cytoskeleton associated protein 2///immunoglobulin lambda constant 1
34875_r_at	2.27e-06	4.21e-08	RB1CC1	RB1 inducible coiled-coil 1
1937_at	2.33e-06	4.36e-08
39219_at	2.35e-06	4.43e-08	CEBPG	CCAAT/enhancer binding protein gamma
40516_at	2.42e-06	4.58e-08	AHR	aryl hydrocarbon receptor
35722_at	2.7e-06	5.22e-08	UPF2	UPF2 regulator of nonsense transcripts homolog (yeast)
1449_at	2.52e-06	4.79e-08	PSMA4	proteasome subunit alpha 4
34383_at	2.62e-06	5.02e-08	USP1	ubiquitin specific peptidase 1
39832_at	2.68e-06	5.15e-08	SRRT	serrate, RNA effector molecule
39036_g_at	2.72e-06	5.28e-08	UBR5	ubiquitin protein ligase E3 component n-recognin 5
34855_at	2.83e-06	5.53e-08	PAPOLA	poly(A) polymerase alpha
41369_at	3.89e-06	7.88e-08	PNLIP	pancreatic lipase
35808_at	3.1e-06	6.07e-08	SRSF6	serine and arginine rich splicing factor 6
763_at	3.12e-06	6.14e-08	GMFB	glia maturation factor beta
35327_at	3.12e-06	6.16e-08	EIF3H	eukaryotic translation initiation factor 3 subunit H
38400_at	3.23e-06	6.41e-08	LSM14A	LSM14A, mRNA processing body assembly factor
291_s_at	3.31e-06	6.6e-08	TACSTD2	tumor-associated calcium signal transducer 2
33828_at	3.52e-06	7.07e-08	SMARCE1	SWI/SNF related, matrix associated, actin dependent regulator of chromatin, subfamily e, member 1
41381_at	3.76e-06	7.58e-08	CHD9	chromodomain helicase DNA binding protein 9
39355_at	3.98e-06	8.19e-08	ABCE1	ATP binding cassette subfamily E member 1
39471_at	3.89e-06	7.92e-08	CAPRIN1	cell cycle associated protein 1
32440_at	3.89e-06	7.95e-08	RPL17-C18orf32///SNORD58C///C18orf32///SNORD58A///SNORD58B///RPL17	RPL17-C18orf32 readthrough///small nucleolar RNA, C/D box 58C///chromosome 18 open reading frame 32///small nucleolar RNA, C/D box 58A///small nucleolar RNA, C/D box 58B///ribosomal protein L17
37703_at	4.13e-06	8.52e-08	SNORD45C///SNORD45A///SNORD45B///RABGGTB	small nucleolar RNA, C/D box 45C///small nucleolar RNA, C/D box 45A///small nucleolar RNA, C/D box 45B///Rab geranylgeranyltransferase beta subunit
32408_s_at	4.14e-06	8.57e-08	HNRNPCL4///HNRNPCL3///HNRNPCL2///HNRNPCL1///HNRNPC	heterogeneous nuclear ribonucleoprotein C-like 4///heterogeneous nuclear ribonucleoprotein C-like 3///heterogeneous nuclear ribonucleoprotein C-like 2///heterogeneous nuclear ribonucleoprotein C-like 1///heterogeneous nuclear ribonucleoprotein C (C1/C2)
33438_at	4.14e-06	8.63e-08	WBP2	WW domain binding protein 2
41110_at	4.15e-06	8.69e-08	CUL5	cullin 5
32275_at	4.22e-06	8.88e-08	SLPI	secretory leukocyte peptidase inhibitor
32674_at	4.63e-06	9.86e-08	ZNF638-IT1///ZNF638	ZNF638 intronic transcript 1///zinc finger protein 638
41174_at	4.47e-06	9.43e-08	RGPD6///RGPD8///RGPD3///RGPD4///RGPD5///GCC2	RANBP2-like and GRIP domain containing 6///RANBP2-like and GRIP domain containing 8///RANBP2-like and GRIP domain containing 3///RANBP2-like and GRIP domain containing 4///RANBP2-like and GRIP domain containing 5///GRIP and coiled-coil domain containing 2
32205_at	4.57e-06	9.68e-08	PRKRA	protein activator of interferon induced protein kinase EIF2AK2
36303_f_at	4.74e-06	1.02e-07	ZNF85	zinc finger protein 85
40020_at	4.97e-06	1.08e-07	CELSR3	cadherin EGF LAG seven-pass G-type receptor 3
35790_at	4.92e-06	1.06e-07	VPS26A	VPS26, retromer complex component A
949_s_at	4.97e-06	1.08e-07	PSMC6	proteasome 26S subunit, ATPase 6
40108_at	5.08e-06	1.11e-07	BZW1	basic leucine zipper and W2 domains 1
38030_at	5.42e-06	1.18e-07	U2SURP	U2 snRNP associated SURP domain containing
36845_at	5.8e-06	1.27e-07	MORC3	MORC family CW-type zinc finger 3
39793_at	5.84e-06	1.29e-07	GBAS	glioblastoma amplified sequence
39739_at	5.88e-06	1.3e-07	NACA	nascent polypeptide-associated complex alpha subunit
32784_at	6.12e-06	1.36e-07	PRPF4B	pre-mRNA processing factor 4B
33326_at	6.55e-06	1.48e-07	RAB21	RAB21, member RAS oncogene family
36198_at	6.16e-06	1.38e-07	TOMM20	translocase of outer mitochondrial membrane 20
37553_at	6.55e-06	1.5e-07	TESK1	testis-specific kinase 1
2064_g_at	6.55e-06	1.49e-07	BIVM-ERCC5///ERCC5	BIVM-ERCC5 readthrough///ERCC excision repair 5, endonuclease
34786_at	6.23e-06	1.4e-07	KDM3A	lysine demethylase 3A
39091_at	6.55e-06	1.5e-07	ARL6IP5	ADP ribosylation factor like GTPase 6 interacting protein 5
38371_at	6.55e-06	1.49e-07	PSMA1	proteasome subunit alpha 1
37532_at	6.91e-06	1.59e-07	ACADM	acyl-CoA dehydrogenase, C-4 to C-12 straight chain
34302_at	7.04e-06	1.63e-07	EIF3G	eukaryotic translation initiation factor 3 subunit G
41210_at	7.95e-06	1.86e-07	CPB1	carboxypeptidase B1
40120_at	7.29e-06	1.69e-07	HAGH	hydroxyacylglutathione hydrolase
33770_at	7.82e-06	1.82e-07	CHUK	conserved helix-loop-helix ubiquitous kinase
36713_at	8.34e-06	1.96e-07	TRIM58	tripartite motif containing 58
1434_at	8.52e-06	2.01e-07	PTEN	phosphatase and tensin homolog
37315_f_at	8.69e-06	2.06e-07	EAPP	E2F associated phosphoprotein
31675_s_at	8.79e-06	2.1e-07	PTENP1///PTEN	phosphatase and tensin homolog pseudogene 1///phosphatase and tensin homolog
35184_at	8.79e-06	2.1e-07	ZFC3H1	zinc finger C3H1-type containing
32315_at	1.01e-05	2.41e-07	RPS24	ribosomal protein S24
683_at	1.56e-05	4.07e-07	OTC	ornithine carbamoyltransferase
1675_at	1.01e-05	2.44e-07	RASA1	RAS p21 protein activator 1
37518_at	1.05e-05	2.53e-07	NUFIP1	NUFIP1, FMR1 interacting protein 1
36460_at	1.09e-05	2.65e-07	POLR1C	RNA polymerase I subunit C
35907_at	1.09e-05	2.66e-07	CCNF	cyclin F
32789_at	1.1e-05	2.68e-07	NCBP2	nuclear cap binding protein subunit 2
38109_at	1.21e-05	2.99e-07	PPT2-EGFL8///EGFL8///PPT2	PPT2-EGFL8 readthrough (NMD candidate)///EGF like domain multiple 8///palmitoyl-protein thioesterase 2
39744_at	1.13e-05	2.78e-07	DDX3X	DEAD-box helicase 3, X-linked
35872_at	1.3e-05	3.27e-07	PDE3B	phosphodiesterase 3B
35175_f_at	1.2e-05	2.96e-07	EEF1A2	eukaryotic translation elongation factor 1 alpha 2
1456_s_at	1.25e-05	3.1e-07	IFI16	interferon gamma inducible protein 16
1420_s_at	1.26e-05	3.13e-07	MIR1248///SNORA81///SNORA4///SNORD2///SNORA63///EIF4A2	microRNA 1248///small nucleolar RNA, H/ACA box 81///small nucleolar RNA, H/ACA box 4///small nucleolar RNA, C/D box 2///small nucleolar RNA, H/ACA box 63///eukaryotic translation initiation factor 4A2
41784_at	1.36e-05	3.47e-07	PNISR	PNN interacting serine and arginine rich protein
32563_at	1.29e-05	3.23e-07	ATP1B3	ATPase Na+/K+ transporting subunit beta 3
39029_at	1.3e-05	3.27e-07	BUD31	BUD31 homolog
37556_at	1.31e-05	3.31e-07	GCA	grancalcin
41201_at	1.31e-05	3.32e-07	DNM1L	dynamin 1 like
1228_s_at	1.32e-05	3.35e-07	CTAGE5	CTAGE family member 5, ER export factor
39375_g_at	1.53e-05	3.96e-07	GTSE1	G2 and S-phase expressed 1
498_at	1.46e-05	3.75e-07	TAX1BP1	Tax1 binding protein 1
32219_at	1.47e-05	3.79e-07	TLK1	tousled like kinase 1
36474_at	1.6e-05	4.22e-07	UFL1	UFM1 specific ligase 1
38084_at	1.56e-05	4.04e-07	CBX3	chromobox 3
34336_at	1.59e-05	4.16e-07	KARS	lysyl-tRNA synthetase
33884_s_at	1.6e-05	4.19e-07	UBE4B	ubiquitination factor E4B
32841_at	1.68e-05	4.44e-07	CNBP	CCHC-type zinc finger nucleic acid binding protein
39418_at	1.73e-05	4.58e-07	RSL1D1	ribosomal L1 domain containing 1
32833_at	1.84e-05	4.89e-07	CLK1	CDC like kinase 1
34368_at	1.84e-05	4.92e-07	HDAC2	histone deacetylase 2
40221_at	1.84e-05	4.93e-07	TAF1C	TATA-box binding protein associated factor, RNA polymerase I subunit C
38430_at	2.28e-05	6.25e-07	FABP4	fatty acid binding protein 4
39065_s_at	2e-05	5.37e-07	TTC3P1///TTC3	tetratricopeptide repeat domain 3 pseudogene 1///tetratricopeptide repeat domain 3
34886_at	2.21e-05	6.05e-07	RDX	radixin
37348_s_at	2.07e-05	5.59e-07	HMGN3	high mobility group nucleosomal binding domain 3
36928_at	2.13e-05	5.76e-07	ZNF146	zinc finger protein 146
37276_at	2.3e-05	6.36e-07	IQGAP2	IQ motif containing GTPase activating protein 2
688_at	2.18e-05	5.91e-07	PSMC1	proteasome 26S subunit, ATPase 1
1789_at	2.2e-05	6.01e-07	COPS5	COP9 signalosome subunit 5
37133_at	2.47e-05	6.93e-07	SRPK3	SRSF protein kinase 3
36153_at	2.3e-05	6.37e-07	DHX9	DEAH-box helicase 9
35337_at	2.32e-05	6.43e-07	FBXO7	F-box protein 7
1685_at	2.35e-05	6.55e-07	SPHAR///RAB4A	S-phase response (cyclin related)///RAB4A, member RAS oncogene family
41268_g_at	2.36e-05	6.6e-07	TCF25	transcription factor 25
41638_at	2.65e-05	7.53e-07	PPWD1	peptidylprolyl isomerase domain and WD repeat containing 1
34770_at	2.74e-05	7.83e-07	MAP3K8	mitogen-activated protein kinase kinase kinase 8
948_s_at	2.53e-05	7.11e-07	PPID	peptidylprolyl isomerase D
34814_at	2.61e-05	7.37e-07	UBA2	ubiquitin like modifier activating enzyme 2
39179_at	2.62e-05	7.41e-07	PRG2	proteoglycan 2, pro eosinophil major basic protein
1924_at	2.65e-05	7.54e-07	CCNH	cyclin H
39972_at	3.11e-05	8.93e-07	GPR17	G protein-coupled receptor 17
33346_r_at	3.14e-05	9.04e-07	TUBG1	tubulin gamma 1
39609_at	3.16e-05	9.13e-07	SIM2	single-minded family bHLH transcription factor 2
32509_at	3.64e-05	1.08e-06	PRRC2C	proline rich coiled-coil 2C
39134_at	3.45e-05	1.01e-06	TOM1	target of myb1 membrane trafficking protein
36964_at	3.25e-05	9.42e-07	MBTPS1	membrane bound transcription factor peptidase, site 1
681_at	3.59e-05	1.05e-06	MMP8	matrix metallopeptidase 8
37507_i_at	3.78e-05	1.13e-06	PRPF40A	pre-mRNA processing factor 40 homolog A
38779_r_at	3.36e-05	9.76e-07	HDGF	hepatoma-derived growth factor
37061_at	3.59e-05	1.05e-06	CHIT1	chitinase 1
38409_at	3.83e-05	1.15e-06	SSFA2	sperm specific antigen 2
40070_at	3.64e-05	1.08e-06	RBM10	RNA binding motif protein 10
36333_at	3.64e-05	1.07e-06	RPL7	ribosomal protein L7
34274_at	3.71e-05	1.1e-06	SCAF8	SR-related CTD associated factor 8
33748_at	3.78e-05	1.13e-06	ARHGAP45	Rho GTPase activating protein 45
1539_at	4.36e-05	1.35e-06	NRAS	neuroblastoma RAS viral oncogene homolog
35665_at	3.84e-05	1.16e-06	PIK3C3	phosphatidylinositol 3-kinase catalytic subunit type 3
36163_at	3.85e-05	1.16e-06	DLD	dihydrolipoamide dehydrogenase
35307_at	3.87e-05	1.18e-06	GDI2	GDP dissociation inhibitor 2
1064_at	4.44e-05	1.38e-06	TWF1	twinfilin actin binding protein 1
34349_at	3.87e-05	1.18e-06	SEC63	SEC63 homolog, protein translocation regulator
40215_at	3.89e-05	1.19e-06	UGCG	UDP-glucose ceramide glucosyltransferase
39292_r_at	4.01e-05	1.23e-06	TRIM24	tripartite motif containing 24
38518_at	4.12e-05	1.27e-06	SCML2	sex comb on midleg-like 2 (Drosophila)
38614_s_at	4.12e-05	1.27e-06	OGT	O-linked N-acetylglucosamine (GlcNAc) transferase
31911_at	4.29e-05	1.32e-06	TMSB4Y	thymosin beta 4, Y-linked
38725_s_at	4.34e-05	1.34e-06	DPM2	dolichyl-phosphate mannosyltransferase subunit 2, regulatory
39897_at	4.63e-05	1.45e-06	YTHDC1	YTH domain containing 1
32750_r_at	4.74e-05	1.49e-06	FLNA	filamin A
32244_at	5.16e-05	1.65e-06	TOX4	TOX high mobility group box family member 4
35252_at	4.89e-05	1.54e-06	C2CD5	C2 calcium dependent domain containing 5
38581_at	4.91e-05	1.55e-06	GNAQ	G protein subunit alpha q
38463_s_at	4.99e-05	1.58e-06	AMPD3	adenosine monophosphate deaminase 3
35681_r_at	4.99e-05	1.58e-06	ZEB2	zinc finger E-box binding homeobox 2
34864_at	5.15e-05	1.64e-06	CNPPD1	cyclin Pas1/PHO80 domain containing 1
41205_at	5.16e-05	1.65e-06	UBE3A	ubiquitin protein ligase E3A
214_at	5.16e-05	1.65e-06	MSX1	msh homeobox 1
33907_at	5.16e-05	1.66e-06	EIF4G3	eukaryotic translation initiation factor 4 gamma 3
583_s_at	5.99e-05	1.99e-06	VCAM1	vascular cell adhesion molecule 1
41379_at	5.22e-05	1.68e-06	SMC5	structural maintenance of chromosomes 5
41211_at	5.34e-05	1.73e-06	RBM12	RNA binding motif protein 12
41733_at	5.6e-05	1.82e-06	SMG1P5///BOLA2///SMG1P2	SMG1P5, nonsense mediated mRNA decay associated PI3K related kinase pseudogene 5///bolA family member 2///SMG1P2, nonsense mediated mRNA decay associated PI3K related kinase pseudogene 2
33150_at	6.09e-05	2.02e-06	UTP3	UTP3, small subunit processome component homolog (S. cerevisiae)
31894_at	5.78e-05	1.89e-06	CENPC	centromere protein C
33788_at	5.78e-05	1.89e-06	ENTPD4	ectonucleoside triphosphate diphosphohydrolase 4
40824_at	5.78e-05	1.89e-06	XPO7	exportin 7
36216_at	5.88e-05	1.93e-06	SNX4	sorting nexin 4
34588_i_at	5.88e-05	1.94e-06	AMELX	amelogenin, X-linked
31876_r_at	5.93e-05	1.96e-06	THAP9-AS1	THAP9 antisense RNA 1
41438_at	6.12e-05	2.04e-06	OSBPL8	oxysterol binding protein like 8
37681_i_at	6.31e-05	2.11e-06	SNHG4///MATR3	small nucleolar RNA host gene 4///matrin 3
31610_at	7.02e-05	2.37e-06	PDZK1IP1	PDZK1 interacting protein 1
37673_at	6.43e-05	2.16e-06	NSMAF	neutral sphingomyelinase activation associated factor
31596_f_at	6.73e-05	2.26e-06	GUSBP11	glucuronidase, beta pseudogene 11
41141_at	7.94e-05	2.73e-06	THAP12	THAP domain containing 12
39779_at	7.02e-05	2.36e-06	TARBP1	TAR (HIV-1) RNA binding protein 1
39587_at	8.9e-05	3.13e-06	CCDC22	coiled-coil domain containing 22
38744_at	7.6e-05	2.58e-06	SHFM1	split hand/foot malformation (ectrodactyly) type 1
36647_at	7.94e-05	2.7e-06	IARS2	isoleucyl-tRNA synthetase 2, mitochondrial
38539_at	8.56e-05	3e-06	SLC24A1	solute carrier family 24 member 1
31506_s_at	7.94e-05	2.72e-06	DEFA1B///DEFA3///DEFA1	defensin alpha 1B///defensin alpha 3///defensin alpha 1
2063_at	7.94e-05	2.72e-06	BIVM-ERCC5///ERCC5	BIVM-ERCC5 readthrough///ERCC excision repair 5, endonuclease
38711_at	7.94e-05	2.73e-06	CLASP2	cytoplasmic linker associated protein 2
507_s_at	7.96e-05	2.74e-06	ELF2	E74 like ETS transcription factor 2
988_at	8.42e-05	2.93e-06	CEACAM1	carcinoembryonic antigen related cell adhesion molecule 1
34234_f_at	8.1e-05	2.8e-06	NKTR	natural killer cell triggering receptor
33295_at	8.15e-05	2.82e-06	ACKR1	atypical chemokine receptor 1 (Duffy blood group)
664_at	9.15e-05	3.26e-06	CXCR2	C-X-C motif chemokine receptor 2
37192_at	8.42e-05	2.94e-06	DMTN	dematin actin binding protein
32508_at	8.42e-05	2.94e-06	PRRC2C	proline rich coiled-coil 2C
40854_at	8.91e-05	3.14e-06	UQCRC2	ubiquinol-cytochrome c reductase core protein II
41865_at	0.000107	3.94e-06	ATPAF2	ATP synthase mitochondrial F1 complex assembly factor 2
36948_at	9.01e-05	3.18e-06	EID1	EP300 interacting inhibitor of differentiation 1
38462_at	9.66e-05	3.47e-06	NDUFA5	NADH:ubiquinone oxidoreductase subunit A5
1499_at	9.04e-05	3.2e-06	FNTA	farnesyltransferase, CAAX box, alpha
37054_at	9.04e-05	3.21e-06	LOC149684///BPI	uncharacterized LOC149684///bactericidal/permeability-increasing protein
32196_at	9.17e-05	3.28e-06	CAND1	cullin associated and neddylation dissociated 1
33893_r_at	9.17e-05	3.27e-06	CEP170P1///CEP170	centrosomal protein 170 pseudogene 1///centrosomal protein 170
35547_at	0.000111	4.17e-06	SLC16A7	solute carrier family 16 member 7
36825_at	0.000107	3.95e-06	TRIM22	tripartite motif containing 22
35231_at	9.62e-05	3.45e-06	SRP19	signal recognition particle 19
35817_at	9.71e-05	3.5e-06	MBP	myelin basic protein
36984_f_at	9.81e-05	3.55e-06	HP	haptoglobin
40041_at	0.000115	4.34e-06	NDC80	NDC80, kinetochore complex component
38676_at	9.91e-05	3.59e-06	HSPA13	heat shock protein family A (Hsp70) member 13
38114_at	9.96e-05	3.62e-06	RAD21	RAD21 cohesin complex component
40962_s_at	0.000104	3.77e-06	SMARCA2	SWI/SNF related, matrix associated, actin dependent regulator of chromatin, subfamily a, member 2
33895_at	0.000104	3.78e-06	SH3YL1	SH3 and SYLF domain containing 1
37731_at	0.000105	3.86e-06	EPS15	epidermal growth factor receptor pathway substrate 15
33317_at	0.000106	3.9e-06	CDK7	cyclin dependent kinase 7
33247_at	0.000109	4.05e-06	PSMD14	proteasome 26S subunit, non-ATPase 14
38726_at	0.000109	4.05e-06	DPM2	dolichyl-phosphate mannosyltransferase subunit 2, regulatory
37095_r_at	0.000111	4.12e-06	FPR2	formyl peptide receptor 2
31586_f_at	0.000111	4.15e-06	IGK///IGKC	immunoglobulin kappa locus///immunoglobulin kappa constant
39552_at	0.000111	4.16e-06	PTEN	phosphatase and tensin homolog
34032_at	0.000136	5.23e-06
39883_at	0.000112	4.2e-06	DIMT1	DIM1 dimethyladenosine transferase 1 homolog
646_s_at	0.000129	4.89e-06	CLK2	CDC like kinase 2
35933_f_at	0.000123	4.65e-06	PMS2P3	PMS1 homolog 2, mismatch repair system component pseudogene 3
33834_at	0.000168	6.78e-06	CXCL12	C-X-C motif chemokine ligand 12
40797_at	0.000125	4.74e-06	ADAM10	ADAM metallopeptidase domain 10
33827_at	0.000126	4.78e-06	N4BP2L2	NEDD4 binding protein 2 like 2
33377_at	0.000178	7.24e-06	SEBOX///VTN	SEBOX homeobox///vitronectin
34337_s_at	0.00013	4.95e-06	MTF2	metal response element binding transcription factor 2
39344_at	0.000134	5.13e-06	TRA2A	transformer 2 alpha homolog
34353_at	0.000134	5.13e-06	PDS5A	PDS5 cohesin associated factor A
41763_g_at	0.000134	5.15e-06	TIAL1	TIA1 cytotoxic granule-associated RNA binding protein-like 1
35919_at	0.000137	5.32e-06	TCN1	transcobalamin 1
39380_at	0.000136	5.22e-06	ANKRD17	ankyrin repeat domain 17
32546_at	0.000136	5.28e-06	FH	fumarate hydratase
36082_at	0.000217	9.14e-06	CEACAM1	carcinoembryonic antigen related cell adhesion molecule 1
40438_at	0.000139	5.41e-06	PPP1R12A	protein phosphatase 1 regulatory subunit 12A
41159_at	0.000139	5.42e-06	CLTC	clathrin heavy chain
40838_at	0.000139	5.43e-06	ZNF292	zinc finger protein 292
31859_at	0.000166	6.68e-06	MMP9	matrix metallopeptidase 9
36047_at	0.000159	6.29e-06	NEK1	NIMA related kinase 1
32695_at	0.000146	5.74e-06	HTATSF1	HIV-1 Tat specific factor 1
39958_at	0.000148	5.83e-06	SOCS6	suppressor of cytokine signaling 6
35682_at	0.000151	5.94e-06	ZC3HAV1	zinc finger CCCH-type containing, antiviral 1
32124_at	0.000153	6.02e-06	THOC2	THO complex 2
38473_at	0.000154	6.08e-06	TARS	threonyl-tRNA synthetase
35811_at	0.00016	6.35e-06	RNF13	ring finger protein 13
34912_at	0.000162	6.47e-06	DAPK2	death associated protein kinase 2
31691_g_at	0.000164	6.54e-06	GLUD1	glutamate dehydrogenase 1
41241_at	0.000165	6.59e-06	NARS	asparaginyl-tRNA synthetase
36565_at	0.000169	6.8e-06	RNF113A	ring finger protein 113A
38099_r_at	0.000184	7.52e-06	ACSL4	acyl-CoA synthetase long-chain family member 4
1627_at	0.000174	7.02e-06
35739_at	0.000178	7.25e-06	MTMR3	myotubularin related protein 3
527_at	0.000179	7.3e-06	SLC35F6///CENPA	solute carrier family 35 member F6///centromere protein A
38857_r_at	0.00022	9.3e-06	PHOSPHO2-KLHL23///KLHL23	PHOSPHO2-KLHL23 readthrough///kelch like family member 23
1920_s_at	0.000183	7.47e-06	CCNG1	cyclin G1
1017_at	0.000184	7.56e-06	MSH6	mutS homolog 6
40520_g_at	0.000205	8.58e-06	PTPRC	protein tyrosine phosphatase, receptor type C
40634_at	0.000192	7.88e-06	NAP1L1	nucleosome assembly protein 1 like 1
1117_at	0.000192	7.91e-06	CDA	cytidine deaminase
41694_at	0.000196	8.08e-06	POLR3D	RNA polymerase III subunit D
40457_at	0.0002	8.28e-06	SRSF3	serine and arginine rich splicing factor 3
34798_at	0.0002	8.3e-06	BAG1	BCL2 associated athanogene 1
1696_at	0.000217	9.16e-06	POLB	DNA polymerase beta
40990_at	0.000203	8.45e-06	TSPAN5	tetraspanin 5
41754_at	0.000205	8.57e-06	LRPPRC	leucine rich pentatricopeptide repeat containing
35974_at	0.000211	8.84e-06	LRMP	lymphoid restricted membrane protein
36089_at	0.000263	1.17e-05	INPP5F	inositol polyphosphate-5-phosphatase F
40671_g_at	0.000217	9.16e-06	KYNU	kynureninase
36894_at	0.000217	9.11e-06	CBX7	chromobox 7
34751_at	0.000233	1e-05	ZBTB1	zinc finger and BTB domain containing 1
35733_at	0.00022	9.33e-06	ACTR2	ARP2 actin related protein 2 homolog
37936_at	0.000239	1.03e-05	PRPF4	pre-mRNA processing factor 4
34594_at	0.000281	1.27e-05	USP6NL	USP6 N-terminal like
41756_at	0.000224	9.54e-06	GPN1	GPN-loop GTPase 1
33501_r_at	0.000229	9.77e-06	IGHA2///IGHA1///IGH	immunoglobulin heavy constant alpha 2 (A2m marker)///immunoglobulin heavy constant alpha 1///immunoglobulin heavy locus
35652_g_at	0.000229	9.8e-06	MAP3K4	mitogen-activated protein kinase kinase kinase 4
920_at	0.000229	9.8e-06	NKTR	natural killer cell triggering receptor
34386_at	0.000233	9.98e-06	MBD4	methyl-CpG binding domain 4, DNA glycosylase
39131_at	0.000235	1.01e-05	UPF3A	UPF3 regulator of nonsense transcripts homolog A (yeast)
40632_at	0.000343	1.63e-05	SEPT5-GP1BB	SEPT5-GP1BB readthrough
35767_at	0.000247	1.07e-05	GABARAPL2	GABA type A receptor associated protein like 2
37898_r_at	0.000254	1.1e-05	TFF3	trefoil factor 3
450_g_at	0.000271	1.21e-05	CGRRF1	cell growth regulator with ring finger domain 1
40115_at	0.000254	1.1e-05	ATP5C1	ATP synthase, H+ transporting, mitochondrial F1 complex, gamma polypeptide 1
248_at	0.000295	1.36e-05	COPS2	COP9 signalosome subunit 2
37904_s_at	0.000256	1.11e-05	GNL1	G protein nucleolar 1 (putative)
39208_i_at	0.000259	1.13e-05	PPBP	pro-platelet basic protein
35318_at	0.00026	1.14e-05	FAM20B	family with sequence similarity 20 member B
41562_at	0.00026	1.14e-05	COMMD3-BMI1///BMI1	COMMD3-BMI1 readthrough///BMI1 proto-oncogene, polycomb ring finger
41459_at	0.000278	1.25e-05	TPP2	tripeptidyl peptidase 2
40605_at	0.00026	1.14e-05	SNX4	sorting nexin 4
40419_at	0.000262	1.15e-05	STOM	stomatin
35688_g_at	0.000262	1.16e-05	CMC4///MTCP1	C-X9-C motif containing 4///mature T-cell proliferation 1
38978_at	0.000263	1.17e-05	PAIP1	poly(A) binding protein interacting protein 1
41091_at	0.000263	1.16e-05	BPTF	bromodomain PHD finger transcription factor
558_at	0.000263	1.16e-05	KRT1	keratin 1
37104_at	0.000265	1.18e-05	PPARG	peroxisome proliferator activated receptor gamma
1396_at	0.000316	1.49e-05	IGFBP5	insulin like growth factor binding protein 5
36446_s_at	0.000266	1.19e-05	HDGF	hepatoma-derived growth factor
39299_at	0.000291	1.34e-05	FASTKD2	FAST kinase domains 2
32602_at	0.000275	1.23e-05	RAP1GDS1	Rap1 GTPase-GDP dissociation stimulator 1
37774_at	0.000293	1.35e-05	2017-09-06	septin 6
41226_at	0.000321	1.52e-05	DUSP3	dual specificity phosphatase 3
33372_at	0.000278	1.25e-05	RAB31	RAB31, member RAS oncogene family
33837_at	0.000279	1.26e-05	SRP72	signal recognition particle 72
37720_at	0.000283	1.28e-05	HSPD1	heat shock protein family D (Hsp60) member 1
32961_at	0.000283	1.29e-05	DENND4A	DENN domain containing 4A
37836_at	0.000284	1.3e-05	TTLL5	tubulin tyrosine ligase like 5
34857_at	0.000284	1.29e-05	ATP13A3	ATPase 13A3
38375_at	0.000285	1.3e-05	ESD	esterase D
41800_s_at	0.000291	1.33e-05	DNAJC7	DnaJ heat shock protein family (Hsp40) member C7
31495_at	0.000303	1.41e-05	XCL2	X-C motif chemokine ligand 2
35973_at	0.000314	1.47e-05	ZDHHC17	zinc finger DHHC-type containing 17
35802_at	0.000291	1.34e-05	FNBP4	formin binding protein 4
1353_g_at	0.000299	1.39e-05	CXCR1	C-X-C motif chemokine receptor 1
933_f_at	0.000371	1.82e-05	ZNF91	zinc finger protein 91
35055_at	0.000298	1.38e-05	BTF3	basic transcription factor 3
32700_at	0.000375	1.85e-05	GBP2	guanylate binding protein 2
38036_at	0.000306	1.43e-05	RPIA	ribose 5-phosphate isomerase A
36313_at	0.000308	1.44e-05	EVI2A	ecotropic viral integration site 2A
32778_at	0.000309	1.44e-05	ITPR1	inositol 1,4,5-trisphosphate receptor type 1
36037_g_at	0.000316	1.49e-05	SPTB	spectrin beta, erythrocytic
36808_at	0.000345	1.65e-05	PTPN22	protein tyrosine phosphatase, non-receptor type 22
36191_at	0.000319	1.5e-05	TFAM	transcription factor A, mitochondrial
37229_at	0.000326	1.54e-05	ATR	ATR serine/threonine kinase
35727_at	0.000333	1.58e-05	UCKL1	uridine-cytidine kinase 1 like 1
36926_at	0.000417	2.1e-05	MAPK6	mitogen-activated protein kinase 6
33799_at	0.000333	1.58e-05	SIAH2	siah E3 ubiquitin protein ligase 2
1305_s_at	0.000344	1.65e-05	CYP4F2///CYP4F3	cytochrome P450 family 4 subfamily F member 2///cytochrome P450 family 4 subfamily F member 3
35013_at	0.000343	1.64e-05	LBP	lipopolysaccharide binding protein
36432_at	0.000371	1.81e-05	MCCC2	methylcrotonoyl-CoA carboxylase 2
35091_at	0.000344	1.65e-05	NRG2	neuregulin 2
34327_at	0.000347	1.67e-05	HLTF	helicase like transcription factor
31873_at	0.000346	1.67e-05	NAA10	N(alpha)-acetyltransferase 10, NatA catalytic subunit
38813_at	0.000374	1.84e-05	TSC2	tuberous sclerosis 2
480_at	0.00035	1.69e-05	PKMYT1	protein kinase, membrane associated tyrosine/threonine 1
39792_at	0.000353	1.71e-05	HNRNPR	heterogeneous nuclear ribonucleoprotein R
36794_at	0.000385	1.9e-05	ZNF250	zinc finger protein 250
37645_at	0.000357	1.73e-05	CD69	CD69 molecule
33237_at	0.000357	1.73e-05	DDX46	DEAD-box helicase 46
32818_at	0.000439	2.22e-05	TNC	tenascin C
41681_at	0.000359	1.75e-05	ABCB7	ATP binding cassette subfamily B member 7
40289_at	0.000395	1.97e-05	NAPG	NSF attachment protein gamma
37894_at	0.000366	1.79e-05	CUL2	cullin 2
39163_at	0.000371	1.82e-05	KIDINS220	kinase D-interacting substrate 220kDa
36814_at	0.000382	1.89e-05	KIAA1109	KIAA1109
39562_at	0.000387	1.92e-05	CGGBP1	CGG triplet repeat binding protein 1
38237_at	0.00039	1.94e-05	GGT5	gamma-glutamyltransferase 5
38501_s_at	0.000392	1.95e-05	ITGB3BP	integrin subunit beta 3 binding protein
39028_at	0.000394	1.96e-05	IPO5	importin 5
41474_at	0.000395	1.98e-05	KIF2A	kinesin family member 2A
41750_at	0.000401	2.01e-05	PDIA6	protein disulfide isomerase family A member 6
38073_at	0.000404	2.03e-05	RNMT	RNA guanine-7 methyltransferase
1902_at	0.000415	2.09e-05	ERCC1	ERCC excision repair 1, endonuclease non-catalytic subunit
39996_at	0.000489	2.51e-05	CD5L	CD5 molecule like
41132_r_at	0.000418	2.11e-05	RPL36A-HNRNPH2///HNRNPH2	RPL36A-HNRNPH2 readthrough///heterogeneous nuclear ribonucleoprotein H2 (H')
32590_at	0.000418	2.11e-05	NCL	nucleolin
41858_at	0.000566	2.99e-05	PGAP2	post-GPI attachment to proteins 2
2003_s_at	0.000442	2.24e-05	MSH6	mutS homolog 6
34837_at	0.000461	2.35e-05	SPECC1L	sperm antigen with calponin homology and coiled-coil domains 1 like
38415_at	0.000461	2.34e-05	PTP4A2	protein tyrosine phosphatase type IVA, member 2
39980_at	0.000464	2.37e-05	VRK1	vaccinia related kinase 1
36946_at	0.000472	2.41e-05	DYRK1A	dual specificity tyrosine phosphorylation regulated kinase 1A
41283_at	0.000478	2.45e-05	HNRNPH3	heterogeneous nuclear ribonucleoprotein H3
38416_at	0.000478	2.45e-05	CCT6A	chaperonin containing TCP1 subunit 6A
1512_at	0.00049	2.53e-05	DYRK1A	dual specificity tyrosine phosphorylation regulated kinase 1A
36492_at	0.000491	2.53e-05	PSMD9	proteasome 26S subunit, non-ATPase 9
37412_at	0.000493	2.55e-05	PIP4K2A	phosphatidylinositol-5-phosphate 4-kinase type 2 alpha
31439_f_at	0.000507	2.63e-05	RHD///RHCE	Rh blood group D antigen///Rh blood group CcEe antigens
155_s_at	0.000505	2.61e-05	SUMO1	small ubiquitin-like modifier 1
33499_s_at	0.000507	2.63e-05	IGHA2///IGHA1///IGH	immunoglobulin heavy constant alpha 2 (A2m marker)///immunoglobulin heavy constant alpha 1///immunoglobulin heavy locus
37438_at	0.000507	2.64e-05	CCP110	centriolar coiled-coil protein 110
37002_at	0.00051	2.66e-05	BLVRB	biliverdin reductase B
1997_s_at	0.000677	3.74e-05	BAX	BCL2 associated X, apoptosis regulator
38499_s_at	0.000523	2.73e-05	MOBP	myelin-associated oligodendrocyte basic protein
40696_at	0.000579	3.06e-05	RIPK1	receptor interacting serine/threonine kinase 1
41465_at	0.00058	3.08e-05	ZNF148	zinc finger protein 148
33348_at	0.000533	2.79e-05	TCF12	transcription factor 12
38642_at	0.00055	2.88e-05	ALCAM	activated leukocyte cell adhesion molecule
38858_at	0.000555	2.91e-05	KCNH2	potassium voltage-gated channel subfamily H member 2
31930_f_at	0.000559	2.94e-05	RHD///RHCE	Rh blood group D antigen///Rh blood group CcEe antigens
32485_at	0.00062	3.31e-05	MB	myoglobin
36985_at	0.00056	2.95e-05	IDI1	isopentenyl-diphosphate delta isomerase 1
32428_at	0.000583	3.1e-05
35796_at	0.000736	4.12e-05	TWF2	twinfilin actin binding protein 2
1463_at	0.000584	3.11e-05	PTPN12	protein tyrosine phosphatase, non-receptor type 12
33500_i_at	0.000588	3.13e-05	IGHA2///IGHA1///IGH	immunoglobulin heavy constant alpha 2 (A2m marker)///immunoglobulin heavy constant alpha 1///immunoglobulin heavy locus
41705_at	0.000627	3.37e-05	RFNG	RFNG O-fucosylpeptide 3-beta-N-acetylglucosaminyltransferase
33173_g_at	0.000621	3.32e-05	2017-09-11	septin 11
33805_at	0.000622	3.33e-05	CEP350	centrosomal protein 350
40490_at	0.000672	3.69e-05	DDX21	DEAD-box helicase 21
37619_at	0.000637	3.42e-05	METAP1	methionyl aminopeptidase 1
32808_at	0.000637	3.43e-05	ITGB1	integrin subunit beta 1
39041_at	0.000644	3.48e-05	DLAT	dihydrolipoamide S-acetyltransferase
40844_at	0.000645	3.49e-05	CTR9	CTR9 homolog, Paf1/RNA polymerase II complex component
40141_at	0.000645	3.49e-05	CUL4B	cullin 4B
292_s_at	0.000653	3.54e-05	CLK1	CDC like kinase 1
40618_at	0.000655	3.56e-05	CDV3	CDV3 homolog
39681_at	0.000821	4.67e-05	ZBTB16	zinc finger and BTB domain containing 16
32145_at	0.000658	3.58e-05	ADD1	adducin 1
237_s_at	0.00066	3.6e-05	PPP2CA	protein phosphatase 2 catalytic subunit alpha
40926_at	0.000668	3.65e-05	SLC6A10PB///SLC6A10P///SLC6A8	solute carrier family 6 member 8 pseudogene///solute carrier family 6 member 10, pseudogene///solute carrier family 6 member 8
35566_f_at	0.000668	3.66e-05	IGHV3-23///IGHV4-31///IGHM///IGHG1	immunoglobulin heavy variable 3-23///immunoglobulin heavy variable 4-31///immunoglobulin heavy constant mu///immunoglobulin heavy constant gamma 1 (G1m marker)
41635_at	0.000672	3.69e-05	WTAP	Wilms tumor 1 associated protein
998_s_at	0.000677	3.74e-05	IL1R2	interleukin 1 receptor type 2
1754_at	0.000675	3.71e-05	DAXX	death domain associated protein
202_at	0.000679	3.75e-05	HSF2	heat shock transcription factor 2
905_at	0.00068	3.76e-05	GUK1	guanylate kinase 1
140_s_at	0.000681	3.78e-05	TRA2B	transformer 2 beta homolog (Drosophila)
40362_at	0.000866	4.99e-05	NFKB2	nuclear factor kappa B subunit 2
1074_at	0.000718	3.99e-05	RAB1A	RAB1A, member RAS oncogene family
34493_at	0.000736	4.11e-05	TNFRSF10C	TNF receptor superfamily member 10c
411_i_at	0.000736	4.11e-05	IFITM2	interferon induced transmembrane protein 2
34099_f_at	0.000736	4.12e-05	YARS2	tyrosyl-tRNA synthetase 2
571_at	0.00074	4.15e-05	NAP1L1	nucleosome assembly protein 1 like 1
37161_at	0.000749	4.21e-05	RSL1D1	ribosomal L1 domain containing 1
31684_at	0.00097	5.66e-05	ANXA2P1	annexin A2 pseudogene 1
33922_at	0.000753	4.23e-05	PRDM2	PR/SET domain 2
38664_at	0.000759	4.28e-05	CFDP1	craniofacial development protein 1
35485_at	0.000777	4.38e-05	GRM4	glutamate metabotropic receptor 4
40613_at	0.000778	4.4e-05	C6orf62	chromosome 6 open reading frame 62
39258_at	0.000864	4.95e-05	RNF126	ring finger protein 126
35643_at	0.000806	4.56e-05	NUCB2	nucleobindin 2
33934_at	0.000825	4.7e-05	SENP6	SUMO1/sentrin specific peptidase 6
1269_at	0.00082	4.65e-05	PIK3R1	phosphoinositide-3-kinase regulatory subunit 1
1161_at	0.000821	4.66e-05	HSP90AB1	heat shock protein 90 alpha family class B member 1
39209_r_at	0.000866	4.98e-05	PPBP	pro-platelet basic protein
38908_s_at	0.000929	5.39e-05	REV3L	REV3 like, DNA directed polymerase zeta catalytic subunit
1320_at	0.00115	6.99e-05	PTPN21	protein tyrosine phosphatase, non-receptor type 21
31463_s_at	0.000856	4.89e-05	LOC101929491///HNRNPA1P33///HNRNPA1P10///HNRNPA1L2///HNRNPA1	uncharacterized LOC101929491///heterogeneous nuclear ribonucleoprotein A1 pseudogene 33///heterogeneous nuclear ribonucleoprotein A1 pseudogene 10///heterogeneous nuclear ribonucleoprotein A1-like 2///heterogeneous nuclear ribonucleoprotein A1
34965_at	0.000859	4.91e-05	CST7	cystatin F
37132_at	0.000868	5.01e-05	INVS	inversin
37467_at	0.00104	6.14e-05	IGHD	immunoglobulin heavy constant delta
34753_at	0.000866	4.97e-05	VAMP7	vesicle associated membrane protein 7
34858_at	0.00115	6.92e-05	KCTD2	potassium channel tetramerization domain containing 2
34893_at	0.000903	5.22e-05	NDUFV2	NADH:ubiquinone oxidoreductase core subunit V2
36476_at	0.000979	5.72e-05	BRD8	bromodomain containing 8
32572_at	0.000911	5.27e-05	USP9X	ubiquitin specific peptidase 9, X-linked
34646_at	0.000915	5.3e-05	RPS7	ribosomal protein S7
1265_g_at	0.00113	6.81e-05	PTPN2	protein tyrosine phosphatase, non-receptor type 2
37318_at	0.000953	5.54e-05	ETF1	eukaryotic translation termination factor 1
40876_at	0.000963	5.6e-05	GYG1	glycogenin 1
40859_at	0.00115	7.02e-05	ZC3H14	zinc finger CCCH-type containing 14
40641_at	0.000982	5.74e-05	BTAF1	B-TFIID TATA-box binding protein associated factor 1
34587_at	0.00127	8.01e-05	EPX	eosinophil peroxidase
40133_s_at	0.00101	5.94e-05	GRHPR	glyoxylate and hydroxypyruvate reductase
1274_s_at	0.00102	6e-05	CDC34	cell division cycle 34
38759_at	0.00115	7.04e-05	BTN3A2	butyrophilin subfamily 3 member A2
33080_s_at	0.00103	6.08e-05	RAP1GAP	RAP1 GTPase activating protein
31315_at	0.00113	6.75e-05	IGLJ3///IGLV@	immunoglobulin lambda joining 3///immunoglobulin lambda variable cluster
287_at	0.00107	6.32e-05	ATF3	activating transcription factor 3
37999_at	0.00105	6.19e-05	CPOX	coproporphyrinogen oxidase
33197_at	0.00115	7e-05	MYO7A	myosin VIIA
38555_at	0.00115	7.04e-05	DUSP10	dual specificity phosphatase 10
31852_at	0.00109	6.44e-05	ANKMY2	ankyrin repeat and MYND domain containing 2
2067_f_at	0.00118	7.25e-05	BAX	BCL2 associated X, apoptosis regulator
41827_f_at	0.00111	6.59e-05	GUSBP11	glucuronidase, beta pseudogene 11
37471_at	0.00111	6.57e-05	RPP40	ribonuclease P/MRP subunit p40
39368_at	0.00111	6.56e-05	EIF2S2	eukaryotic translation initiation factor 2 subunit beta
41627_at	0.00111	6.61e-05	SDF2	stromal cell derived factor 2
34309_at	0.00112	6.7e-05	CPA1	carboxypeptidase A1
36839_at	0.00112	6.7e-05	CDC6	cell division cycle 6
41276_at	0.00113	6.76e-05	SAP18	Sin3A associated protein 18
37209_g_at	0.00122	7.54e-05	PSPH	phosphoserine phosphatase
33415_at	0.00113	6.81e-05	NME1-NME2///NME2	NME1-NME2 readthrough///NME/NM23 nucleoside diphosphate kinase 2
34192_at	0.00114	6.85e-05	VPS13B	vacuolar protein sorting 13 homolog B
33324_s_at	0.00115	6.93e-05	CDK1	cyclin dependent kinase 1
36685_at	0.00115	6.91e-05	AMD1	adenosylmethionine decarboxylase 1
35310_at	0.00115	6.95e-05	PIP4K2A	phosphatidylinositol-5-phosphate 4-kinase type 2 alpha
32815_at	0.00125	7.75e-05
41641_at	0.00115	7.01e-05	LYPD3	LY6/PLAUR domain containing 3
37389_at	0.00115	7.01e-05	C11orf58	chromosome 11 open reading frame 58
33865_at	0.00126	7.88e-05	ZMYND11	zinc finger MYND-type containing 11
36835_at	0.00126	7.9e-05	PKN2	protein kinase N2
33306_at	0.00128	8.04e-05	ZNF24	zinc finger protein 24
38646_s_at	0.00119	7.34e-05	REG1A	regenerating family member 1 alpha
39442_at	0.00134	8.54e-05	UNC50	unc-50 inner nuclear membrane RNA binding protein
37405_at	0.0012	7.36e-05	SELENBP1	selenium binding protein 1
40699_at	0.00121	7.43e-05	CD8A	CD8a molecule
33255_at	0.00121	7.49e-05	NASP	nuclear autoantigenic sperm protein
32429_f_at	0.00121	7.46e-05	ZNF33B	zinc finger protein 33B
40129_at	0.00123	7.63e-05	PRKDC	protein kinase, DNA-activated, catalytic polypeptide
37233_at	0.00123	7.63e-05	OLR1	oxidized low density lipoprotein receptor 1
36039_s_at	0.00139	8.95e-05	SH3BGR	SH3 domain binding glutamate rich protein
39659_at	0.00124	7.71e-05	TSFM	Ts translation elongation factor, mitochondrial
33880_at	0.00126	7.85e-05	ACSL3	acyl-CoA synthetase long-chain family member 3
37758_s_at	0.00127	7.93e-05
40988_at	0.00127	7.94e-05	YME1L1	YME1 like 1 ATPase
39762_at	0.00128	8.05e-05	ZMYM4	zinc finger MYM-type containing 4
1014_at	0.00128	8.1e-05	POLG	DNA polymerase gamma, catalytic subunit
33660_at	0.00128	8.11e-05	RPL5///SNORD21	ribosomal protein L5///small nucleolar RNA, C/D box 21
36052_at	0.00131	8.29e-05	ADD2	adducin 2
37622_r_at	0.00132	8.4e-05	PSIP1	PC4 and SFRS1 interacting protein 1
40269_at	0.00132	8.34e-05	PRPF18	pre-mRNA processing factor 18
35364_at	0.00132	8.41e-05	NAE1	NEDD8 activating enzyme E1 subunit 1
37162_at	0.00133	8.46e-05	CCDC6	coiled-coil domain containing 6
33274_f_at	0.00135	8.67e-05	IGLC1	immunoglobulin lambda constant 1
35195_at	0.00135	8.61e-05	RTCA	RNA 3'-terminal phosphate cyclase
38980_at	0.00135	8.66e-05	TAB2	TGF-beta activated kinase 1/MAP3K7 binding protein 2
36678_at	0.00135	8.66e-05	TAGLN2	transgelin 2
34350_at	0.00136	8.76e-05	CLIP1	CAP-Gly domain containing linker protein 1
34796_at	0.00136	8.78e-05	TRAM1	translocation associated membrane protein 1
31737_at	0.00138	8.89e-05	ACTA1	actin, alpha 1, skeletal muscle
34632_r_at	0.00176	0.000121	GP5	glycoprotein V platelet
35368_at	0.00139	8.99e-05	ZNF207	zinc finger protein 207
41219_at	0.00169	0.000114	AHSA2	AHA1, activator of heat shock 90kDa protein ATPase homolog 2 (yeast)
34286_at	0.00153	0.000101	BCAS2	breast carcinoma amplified sequence 2
34278_at	0.00141	9.14e-05	EIF1AX	eukaryotic translation initiation factor 1A, X-linked
35203_at	0.00155	0.000102	KAT6B	lysine acetyltransferase 6B
35761_at	0.00141	9.15e-05	AASDHPPT	aminoadipate-semialdehyde dehydrogenase-phosphopantetheinyl transferase
39500_s_at	0.00142	9.2e-05
37497_at	0.00145	9.46e-05	HHEX	hematopoietically expressed homeobox
262_at	0.00146	9.49e-05	AMD1	adenosylmethionine decarboxylase 1
35697_at	0.00178	0.000123	PTS	6-pyruvoyltetrahydropterin synthase
40909_at	0.00165	0.000111	RABL3	RAB, member of RAS oncogene family like 3
40879_at	0.00146	9.53e-05	BICD2	BICD cargo adaptor 2
38990_at	0.00147	9.6e-05	FBXO9	F-box protein 9
192_at	0.00147	9.64e-05	TAF7	TATA-box binding protein associated factor 7
35759_at	0.00147	9.66e-05	CCT2	chaperonin containing TCP1 subunit 2
37479_at	0.00148	9.7e-05	CD72	CD72 molecule
34882_at	0.00148	9.7e-05	MIR1292///SNORD110///SNORD86///SNORD57///NOP56	microRNA 1292///small nucleolar RNA, C/D box 110///small nucleolar RNA, C/D box 86///small nucleolar RNA, C/D box 57///NOP56 ribonucleoprotein
32577_s_at	0.00148	9.77e-05	PSMC3IP	PSMC3 interacting protein
39096_at	0.00149	9.82e-05	SON	SON DNA binding protein
39708_at	0.00152	0.0001	STAT3	signal transducer and activator of transcription 3
39527_at	0.00154	0.000102	PAIP2B	poly(A) binding protein interacting protein 2B
39691_at	0.00156	0.000103	SH3GLB1	SH3 domain containing GRB2 like endophilin B1
38449_at	0.00156	0.000103	DCAF11	DDB1 and CUL4 associated factor 11
40308_at	0.00156	0.000104	ATAD2B	ATPase family, AAA domain containing 2B
40629_at	0.00164	0.00011	PIGH	phosphatidylinositol glycan anchor biosynthesis class H
40260_g_at	0.0029	0.000221	RBFOX2	RNA binding protein, fox-1 homolog 2
40184_at	0.00161	0.000108	CSNK1A1	casein kinase 1 alpha 1
33744_at	0.00176	0.000121	GEMIN4	gem nuclear organelle associated protein 4
32666_at	0.0022	0.000159	CXCL12	C-X-C motif chemokine ligand 12
35431_g_at	0.00176	0.00012	MED6	mediator complex subunit 6
35677_at	0.00162	0.000108	METTL18	methyltransferase like 18
276_at	0.00162	0.000108	DNAJA1	DnaJ heat shock protein family (Hsp40) member A1
38164_at	0.00162	0.000109	RPGR	retinitis pigmentosa GTPase regulator
35140_at	0.00164	0.00011	CDK8	cyclin dependent kinase 8
266_s_at	0.00166	0.000112	CD24	CD24 molecule
37558_at	0.00166	0.000112	IGF2BP3	insulin like growth factor 2 mRNA binding protein 3
32486_at	0.00167	0.000112	CKM	creatine kinase, M-type
703_at	0.00167	0.000113
38252_s_at	0.00168	0.000113	AGL	amylo-alpha-1, 6-glucosidase, 4-alpha-glucanotransferase
34470_at	0.00209	0.000149	TFEC	transcription factor EC
271_s_at	0.00182	0.000126	CTSE	cathepsin E
34887_at	0.00173	0.000117	RDX	radixin
40088_at	0.00173	0.000117	NRIP1	nuclear receptor interacting protein 1
252_at	0.00174	0.000119	GPR18	G protein-coupled receptor 18
39251_at	0.00174	0.000119	CCNC	cyclin C
36391_at	0.00174	0.000119	CCNT1	cyclin T1
33984_at	0.00174	0.000119	HSP90AB1	heat shock protein 90 alpha family class B member 1
35891_at	0.00217	0.000155	HAO1	hydroxyacid oxidase 1
32855_at	0.00176	0.000121	LDLR	low density lipoprotein receptor
32102_at	0.00176	0.000121	SACS	sacsin molecular chaperone
34618_at	0.00176	0.000121	IHH	indian hedgehog
40874_at	0.00176	0.000121	CDV3	CDV3 homolog
39653_at	0.00201	0.000141	POT1	protection of telomeres 1
41189_at	0.00178	0.000123	TNFRSF25	TNF receptor superfamily member 25
40857_f_at	0.00208	0.000148	PSG11///PSG3	pregnancy specific beta-1-glycoprotein 11///pregnancy specific beta-1-glycoprotein 3
34756_g_at	0.00179	0.000124	PARP2	poly(ADP-ribose) polymerase 2
36736_f_at	0.00179	0.000124	PSPH	phosphoserine phosphatase
37752_at	0.00182	0.000126	EIF4E	eukaryotic translation initiation factor 4E
35256_at	0.00182	0.000127	SLC5A6	solute carrier family 5 member 6
32306_g_at	0.00185	0.000129	COL1A2	collagen type I alpha 2 chain
37845_at	0.00186	0.00013	NCKAP1L	NCK associated protein 1 like
35296_at	0.0019	0.000133	GGPS1	geranylgeranyl diphosphate synthase 1
39101_at	0.00193	0.000135	MYH2	myosin heavy chain 2
33852_at	0.00217	0.000155	TIA1	TIA1 cytotoxic granule-associated RNA binding protein
33484_at	0.00199	0.00014	RNF2	ring finger protein 2
39317_at	0.00203	0.000143	CMAHP	cytidine monophospho-N-acetylneuraminic acid hydroxylase, pseudogene
195_s_at	0.00205	0.000144	CASP4	caspase 4
37244_at	0.00206	0.000145	UCHL3	ubiquitin C-terminal hydrolase L3
32877_i_at	0.00206	0.000145
33273_f_at	0.00206	0.000145	IGLC1	immunoglobulin lambda constant 1
36122_at	0.00207	0.000147	KIAA0391///PSMA6	KIAA0391///proteasome subunit alpha 6
39396_at	0.00207	0.000147	LYPLA1	lysophospholipase I
38931_at	0.00226	0.000165	ZFX	zinc finger protein, X-linked
38753_at	0.00209	0.000148	XPOT	exportin for tRNA
34146_at	0.00209	0.000149	OGG1	8-oxoguanine DNA glycosylase
40404_s_at	0.00212	0.000152	CDC16	cell division cycle 16
34188_at	0.00212	0.000152	ATP2B1	ATPase plasma membrane Ca2+ transporting 1
1126_s_at	0.00217	0.000156	CD44	CD44 molecule (Indian blood group)
37575_at	0.00217	0.000156	ATF2	activating transcription factor 2
34560_at	0.00217	0.000156	S100A5	S100 calcium binding protein A5
33787_at	0.0022	0.000159	NUAK1	NUAK family kinase 1
41003_at	0.0022	0.000159	PFDN4	prefoldin subunit 4
39248_at	0.0022	0.000159	AQP3	aquaporin 3 (Gill blood group)
1624_at	0.00222	0.000161	RAP1GDS1	Rap1 GTPase-GDP dissociation stimulator 1
41374_at	0.00222	0.000161	RPS6KB2	ribosomal protein S6 kinase B2
34791_at	0.00223	0.000162	SNORA29///TCP1	small nucleolar RNA, H/ACA box 29///t-complex 1
39253_s_at	0.00223	0.000162	RALA	RALA Ras like proto-oncogene A
39794_at	0.00223	0.000163	USP8	ubiquitin specific peptidase 8
41026_f_at	0.00224	0.000163	GYPB	glycophorin B (MNS blood group)
35331_at	0.00289	0.000219	CTNNAL1	catenin alpha like 1
41853_at	0.00226	0.000165	PRPSAP2	phosphoribosyl pyrophosphate synthetase associated protein 2
38381_at	0.00226	0.000165	STX3	syntaxin 3
38654_at	0.00228	0.000167	HNRNPU	heterogeneous nuclear ribonucleoprotein U
39064_at	0.00233	0.000171	ST20-MTHFS///MTHFS	ST20-MTHFS readthrough///5,10-methenyltetrahydrofolate synthetase (5-formyltetrahydrofolate cyclo-ligase)
38712_at	0.00237	0.000174	SUCO	SUN domain containing ossification factor
36228_at	0.00242	0.000178	GLYAT	glycine-N-acyltransferase
37025_at	0.00238	0.000175	LITAF	lipopolysaccharide induced TNF factor
36818_at	0.00339	0.000266	VAMP4	vesicle associated membrane protein 4
38986_at	0.00243	0.000179	PDIA3	protein disulfide isomerase family A member 3
40111_g_at	0.00248	0.000183	IDH3B	isocitrate dehydrogenase 3 (NAD(+)) beta
38695_at	0.00248	0.000184	NDUFS4	NADH:ubiquinone oxidoreductase subunit S4
35171_at	0.00274	0.000205	SPAST	spastin
1383_at	0.00251	0.000185	PPP2R2A	protein phosphatase 2 regulatory subunit Balpha
37149_s_at	0.0037	0.000299	LTF	lactotransferrin
41163_at	0.00318	0.000245	TMED3	transmembrane p24 trafficking protein 3
37825_at	0.00259	0.000192	GALK2	galactokinase 2
31510_s_at	0.00259	0.000192	MIR4738///H3F3B///H3F3A	microRNA 4738///H3 histone, family 3B///H3 histone, family 3A
36307_at	0.00259	0.000193	ARC	activity regulated cytoskeleton associated protein
33982_f_at	0.00288	0.000217	ZNF43	zinc finger protein 43
33485_at	0.00263	0.000195	SNORD18C///SNORD18B///SNORD18A///SNORD16///RPL4	small nucleolar RNA, C/D box 18C///small nucleolar RNA, C/D box 18B///small nucleolar RNA, C/D box 18A///small nucleolar RNA, C/D box 16///ribosomal protein L4
41147_at	0.00265	0.000197	ISCA1	iron-sulfur cluster assembly 1
35572_f_at	0.00294	0.000224	ZNF253	zinc finger protein 253
38225_at	0.0027	0.000202	KCNH2	potassium voltage-gated channel subfamily H member 2
41573_at	0.0027	0.000202	SP3	Sp3 transcription factor
31816_at	0.00271	0.000202	GAA	glucosidase alpha, acid
35313_at	0.00521	0.000452	SEC16A	SEC16 homolog A, endoplasmic reticulum export factor
31581_at	0.00587	0.000532	IGKC	immunoglobulin kappa constant
39074_at	0.00339	0.000267	FLAD1	flavin adenine dinucleotide synthetase 1
40416_at	0.00279	0.000209	SMARCB1	SWI/SNF related, matrix associated, actin dependent regulator of chromatin, subfamily b, member 1
39519_at	0.00279	0.00021	ANKLE2	ankyrin repeat and LEM domain containing 2
41170_at	0.00282	0.000212	LOC441155///ZC3H11A	zinc finger CCCH-type domain-containing-like///zinc finger CCCH-type containing 11A
40116_at	0.00282	0.000212	PFKL	phosphofructokinase, liver type
40128_at	0.00282	0.000213	CLINT1	clathrin interactor 1
36105_at	0.00336	0.000263	CEACAM6	carcinoembryonic antigen related cell adhesion molecule 6
38628_at	0.00288	0.000218	KAT2A	lysine acetyltransferase 2A
38924_s_at	0.00288	0.000218	ABI1	abl interactor 1
1885_at	0.00288	0.000218	ERCC3	ERCC excision repair 3, TFIIH core complex helicase subunit
950_at	0.00289	0.000219	SEC62	SEC62 homolog, preprotein translocation factor
34402_at	0.0029	0.00022	STRAP	serine/threonine kinase receptor associated protein
36637_at	0.00291	0.000221	ANXA11	annexin A11
41286_at	0.00292	0.000222	TACSTD2	tumor-associated calcium signal transducer 2
36079_at	0.00301	0.000231	TP53I3	tumor protein p53 inducible protein 3
37355_at	0.0037	0.000298	STARD3	StAR related lipid transfer domain containing 3
358_at	0.00298	0.000228	P2RY10	purinergic receptor P2Y10
37305_at	0.00298	0.000228	EZH2	enhancer of zeste 2 polycomb repressive complex 2 subunit
38851_at	0.00306	0.000235	LOR	loricrin
41433_at	0.0045	0.000378	VCAM1	vascular cell adhesion molecule 1
36046_at	0.00309	0.000237	RCHY1	ring finger and CHY zinc finger domain containing 1
41208_at	0.00309	0.000238	RBM25	RNA binding motif protein 25
37655_at	0.0044	0.000368	GOLGB1	golgin B1
35818_at	0.00315	0.000243	CYCS	cytochrome c, somatic
35166_at	0.00316	0.000244	DSCR3	DSCR3 arrestin fold containing
34369_at	0.00319	0.000247	MFN2	mitofusin 2
32790_at	0.00322	0.000249	NCBP2	nuclear cap binding protein subunit 2
755_at	0.00323	0.00025	ITPR1	inositol 1,4,5-trisphosphate receptor type 1
38193_at	0.00323	0.000251	IGKC	immunoglobulin kappa constant
36977_at	0.00325	0.000253	NAPA	NSF attachment protein alpha
34344_at	0.00324	0.000252	IKBKAP	inhibitor of kappa light polypeptide gene enhancer in B-cells, kinase complex-associated protein
36649_at	0.00328	0.000255	EXOSC10	exosome component 10
1350_at	0.00333	0.00026	CYP4F2	cytochrome P450 family 4 subfamily F member 2
38715_at	0.00334	0.00026	GYPB	glycophorin B (MNS blood group)
1241_at	0.00336	0.000263	PTP4A2	protein tyrosine phosphatase type IVA, member 2
41251_at	0.00337	0.000264	ZNHIT3	zinc finger HIT-type containing 3
36578_at	0.00342	0.000269	BIRC2	baculoviral IAP repeat containing 2
31931_f_at	0.00352	0.00028	RHD///RHCE	Rh blood group D antigen///Rh blood group CcEe antigens
36289_f_at	0.00345	0.000272	FUT6	fucosyltransferase 6
40189_at	0.00345	0.000272	SETSIP///SET	SET-like protein///SET nuclear proto-oncogene
36135_at	0.00347	0.000274	MIR6733///EBNA1BP2	microRNA 6733///EBNA1 binding protein 2
36457_at	0.00347	0.000275	GMPS	guanine monophosphate synthase
36803_at	0.00348	0.000275	DGCR11	DiGeorge syndrome critical region gene 11 (non-protein coding)
37285_at	0.00351	0.000278	ALAS2	5'-aminolevulinate synthase 2
33462_at	0.00366	0.000293	P2RY14	purinergic receptor P2Y14
38485_at	0.00352	0.00028	NDUFC1	NADH:ubiquinone oxidoreductase subunit C1
38216_at	0.00352	0.00028	JMJD1C	jumonji domain containing 1C
39072_at	0.00356	0.000283	MXI1	MAX interactor 1, dimerization protein
35259_s_at	0.00391	0.000318	SCAF11	SR-related CTD associated factor 11
40492_at	0.00358	0.000285	FRYL	FRY like transcription coactivator
723_s_at	0.00359	0.000286	HNRNPC	heterogeneous nuclear ribonucleoprotein C (C1/C2)
38948_at	0.0036	0.000288	PPP1R3D	protein phosphatase 1 regulatory subunit 3D
951_at	0.00363	0.000291	PSMF1	proteasome inhibitor subunit 1
41048_at	0.004	0.000325	PMAIP1	phorbol-12-myristate-13-acetate-induced protein 1
37064_at	0.00408	0.000334	LINC00894	long intergenic non-protein coding RNA 894
1846_at	0.00368	0.000295	LGALS8	galectin 8
41506_at	0.00405	0.000331	MAPKAPK5	mitogen-activated protein kinase-activated protein kinase 5
592_at	0.0037	0.000297	PSMC3	proteasome 26S subunit, ATPase 3
36840_at	0.0037	0.000297	DNAJC11	DnaJ heat shock protein family (Hsp40) member C11
33103_s_at	0.0037	0.000298	ADD3	adducin 3
39729_at	0.0037	0.000299	PRDX2	peroxiredoxin 2
193_at	0.00372	0.000301	AK6///TAF9	adenylate kinase 6///TATA-box binding protein associated factor 9
38848_at	0.00378	0.000306	ZG16	zymogen granule protein 16
32796_f_at	0.0044	0.000367	PRSS2	protease, serine 2
39989_at	0.00385	0.000312	RRAGB	Ras related GTP binding B
37697_s_at	0.00387	0.000314	VDAC2	voltage dependent anion channel 2
34740_at	0.0039	0.000317	FOXO3	forkhead box O3
36012_at	0.00487	0.000417	PIBF1	progesterone immunomodulatory binding factor 1
39351_at	0.00447	0.000375	CD59	CD59 molecule
39118_at	0.00404	0.000329	DNAJA1	DnaJ heat shock protein family (Hsp40) member A1
34906_g_at	0.00405	0.00033	GRIK5	glutamate ionotropic receptor kainate type subunit 5
35145_at	0.0041	0.000336	MNT	MAX network transcriptional repressor
38575_at	0.00452	0.000381	MALT1	MALT1 paracaspase
37684_at	0.00437	0.000363	SLCO2B1	solute carrier organic anion transporter family member 2B1
41574_at	0.00453	0.000383	PNN	pinin, desmosome associated protein
35116_at	0.00585	0.000529	ANKRD12	ankyrin repeat domain 12
32530_at	0.00418	0.000343	YWHAQ	tyrosine 3-monooxygenase/tryptophan 5-monooxygenase activation protein theta
37639_at	0.0042	0.000345	HPN	hepsin
41333_at	0.00421	0.000346	ACAP2	ArfGAP with coiled-coil, ankyrin repeat and PH domains 2
38467_at	0.00421	0.000347	HPS1	HPS1, biogenesis of lysosomal organelles complex 3 subunit 1
40198_at	0.00421	0.000347	VDAC1	voltage dependent anion channel 1
32803_at	0.00424	0.00035	CNIH1	cornichon family AMPA receptor auxiliary protein 1
34998_at	0.00426	0.000352	PRMT3	protein arginine methyltransferase 3
36304_at	0.00443	0.000371	C8B	complement component 8, beta polypeptide
38374_at	0.00426	0.000351	KLF10	Kruppel like factor 10
32255_i_at	0.00426	0.000352	TERF1	telomeric repeat binding factor 1
36526_at	0.00433	0.000359	EXTL2	exostosin like glycosyltransferase 2
37284_at	0.00434	0.00036	SEMA4D	semaphorin 4D
33914_r_at	0.0044	0.000367	FECH	ferrochelatase
38441_s_at	0.00435	0.000362	CD46	CD46 molecule
33694_at	0.00437	0.000364	PGM5	phosphoglucomutase 5
40415_at	0.00438	0.000365	ACAA1	acetyl-CoA acyltransferase 1
36215_at	0.00445	0.000373	PRKACB	protein kinase cAMP-activated catalytic subunit beta
39706_at	0.00455	0.000385	CPNE3	copine 3
40149_at	0.0045	0.000378	SH2B1	SH2B adaptor protein 1
34031_i_at	0.0045	0.000379	KRIT1	KRIT1, ankyrin repeat containing
603_at	0.00557	0.000494	NR2C1	nuclear receptor subfamily 2 group C member 1
303_at	0.00513	0.000444	SOS1	SOS Ras/Rac guanine nucleotide exchange factor 1
33886_at	0.00453	0.000382	ABI1	abl interactor 1
37721_at	0.0046	0.000389	DHPS	deoxyhypusine synthase
32158_at	0.0051	0.000441	RAD9A	RAD9 checkpoint clamp component A
1877_g_at	0.00463	0.000392	RALA	RALA Ras like proto-oncogene A
1272_at	0.00466	0.000395	EIF2S3	eukaryotic translation initiation factor 2 subunit gamma
40036_at	0.00468	0.000398	MAGOHB///MAGOH	mago homolog B, exon junction complex core component///mago homolog, exon junction complex core component
35315_at	0.00472	0.000402	ORM2///ORM1	orosomucoid 2///orosomucoid 1
41256_at	0.00472	0.000401	EEF1D	eukaryotic translation elongation factor 1 delta
32943_at	0.0053	0.000463	DBH	dopamine beta-hydroxylase
35321_at	0.00475	0.000404	TLK2	tousled like kinase 2
41824_at	0.0048	0.000409	UTP18	UTP18, small subunit processome component
2065_s_at	0.00481	0.00041	BAX	BCL2 associated X, apoptosis regulator
39615_at	0.00481	0.000411	KAZN	kazrin, periplakin interacting protein
33148_at	0.00484	0.000414	ZFR	zinc finger RNA binding protein
35488_at	0.00534	0.000467	SNAPC1	small nuclear RNA activating complex polypeptide 1
33131_at	0.00487	0.000418	SOX4	SRY-box 4
40777_at	0.00488	0.000419	CTNNB1	catenin beta 1
38488_s_at	0.00658	0.000616	IL15	interleukin 15
1397_at	0.00541	0.000476	MAP3K11	mitogen-activated protein kinase kinase kinase 11
1206_at	0.00749	0.000723	CDK5	cyclin dependent kinase 5
32561_at	0.00546	0.000481	SPIDR	scaffolding protein involved in DNA repair
32717_at	0.00498	0.000428	NEURL1	neuralized E3 ubiquitin protein ligase 1
37099_at	0.005	0.000431	ALOX5AP	arachidonate 5-lipoxygenase activating protein
34311_at	0.005	0.000431	GLRX	glutaredoxin
31872_at	0.00551	0.000487	SS18	SS18, nBAF chromatin remodeling complex subunit
36509_at	0.00507	0.000438	PIK3C2A	phosphatidylinositol-4-phosphate 3-kinase catalytic subunit type 2 alpha
39003_at	0.00509	0.00044	PTTG1IP	pituitary tumor-transforming 1 interacting protein
37778_at	0.00624	0.000576	KIN	Kin17 DNA and RNA binding protein
38902_r_at	0.00512	0.000443	ATF2	activating transcription factor 2
1426_at	0.00513	0.000445	SLA	Src-like-adaptor
38051_at	0.00523	0.000454	MAL	mal, T-cell differentiation protein
38649_at	0.00563	0.000505	FNDC3A	fibronectin type III domain containing 3A
33790_at	0.00529	0.00046	CCL15-CCL14///CCL14	CCL15-CCL14 readthrough (NMD candidate)///C-C motif chemokine ligand 14
36895_at	0.00764	0.00074	ORC3	origin recognition complex subunit 3
35292_at	0.00527	0.000459	ATP6V1G2-DDX39B///SNORD84///DDX39B	ATP6V1G2-DDX39B readthrough (NMD candidate)///small nucleolar RNA, C/D box 84///DEAD-box helicase 39B
37952_at	0.00529	0.000462	ITGB3	integrin subunit beta 3
33340_at	0.00529	0.000461	PJA2	praja ring finger ubiquitin ligase 2
38126_at	0.00531	0.000464	BGN	biglycan
37392_at	0.00535	0.000469	PHKB	phosphorylase kinase regulatory subunit beta
36156_at	0.00597	0.000543	AQP1	aquaporin 1 (Colton blood group)
38672_at	0.00536	0.00047	PPP1R10	protein phosphatase 1 regulatory subunit 10
36274_at	0.00539	0.000473	SLC7A1	solute carrier family 7 member 1
1472_g_at	0.00541	0.000475	MYB	MYB proto-oncogene, transcription factor
36809_at	0.00577	0.000521	CLC	Charcot-Leyden crystal galectin
1772_s_at	0.00546	0.000481	FNTA	farnesyltransferase, CAAX box, alpha
32339_at	0.00563	0.000504	PPY	pancreatic polypeptide
33841_at	0.00549	0.000484	FAM214B	family with sequence similarity 214 member B
40485_at	0.008	0.000782	TRIM44	tripartite motif containing 44
32417_at	0.00557	0.000496	DSC3	desmocollin 3
32058_at	0.00557	0.000496	CHST10	carbohydrate sulfotransferase 10
40382_at	0.00557	0.000496	CRH	corticotropin releasing hormone
39546_s_at	0.00557	0.000494	NOL7	nucleolar protein 7
33979_at	0.00557	0.000496	RNASE3	ribonuclease A family member 3
32010_at	0.00557	0.000497
31891_at	0.00557	0.000497	CHI3L2	chitinase 3 like 2
40665_at	0.00565	0.000508	FMO3	flavin containing monooxygenase 3
35258_f_at	0.00558	0.000498	SCAF11	SR-related CTD associated factor 11
41227_at	0.00559	0.0005	OCRL	OCRL, inositol polyphosphate-5-phosphatase
38792_at	0.00563	0.000504	SMS	spermine synthase
1647_at	0.00563	0.000505	IQGAP2	IQ motif containing GTPase activating protein 2
31477_at	0.00631	0.000583	TFF3	trefoil factor 3
37341_at	0.00566	0.000509	GLUD1	glutamate dehydrogenase 1
34482_at	0.00701	0.000665	HAUS3	HAUS augmin like complex subunit 3
1075_f_at	0.00706	0.00067	IFNA16	interferon alpha 16
38687_at	0.00572	0.000515	ANAPC13	anaphase promoting complex subunit 13
38150_at	0.00632	0.000584	MTAP	methylthioadenosine phosphorylase
32538_at	0.00575	0.000518	TF	transferrin
33265_at	0.00636	0.000589	PEX2	peroxisomal biogenesis factor 2
36626_at	0.00587	0.000531	HSD17B4	hydroxysteroid 17-beta dehydrogenase 4
564_at	0.00583	0.000526	GNA11	G protein subunit alpha 11
38684_at	0.00643	0.000599	ATP2C1	ATPase secretory pathway Ca2+ transporting 1
31472_s_at	0.00587	0.000532	CD44	CD44 molecule (Indian blood group)
33343_at	0.00591	0.000536	RNF14	ring finger protein 14
40345_at	0.00684	0.000647	IREB2	iron responsive element binding protein 2
38373_g_at	0.00649	0.000606	CXorf40B///CXorf40A	chromosome X open reading frame 40B///chromosome X open reading frame 40A
31780_f_at	0.00594	0.00054	KIR3DL3	killer cell immunoglobulin like receptor, three Ig domains and long cytoplasmic tail 3
33163_r_at	0.00623	0.000573	GCLM	glutamate-cysteine ligase modifier subunit
37291_r_at	0.00604	0.000551	SNCA	synuclein alpha
37036_at	0.00601	0.000548	MDN1	midasin AAA ATPase 1
38045_at	0.00909	0.000921	CTNND2	catenin delta 2
37755_at	0.00658	0.000617	BTBD3	BTB domain containing 3
35787_at	0.00602	0.000549	DYNC1I2	dynein cytoplasmic 1 intermediate chain 2
36038_r_at	0.00604	0.000551	SPTB	spectrin beta, erythrocytic
37757_at	0.0061	0.000558	TFDP1	transcription factor Dp-1
777_at	0.00612	0.00056	GDI2	GDP dissociation inhibitor 2
41621_i_at	0.00615	0.000563	ZNF266	zinc finger protein 266
35505_at	0.00616	0.000565	ARID1A	AT-rich interaction domain 1A
1480_at	0.00616	0.000565	HSPA4	heat shock protein family A (Hsp70) member 4
38694_at	0.00678	0.000638	LOC100294033///TCAF1	protein FAM115A-like///TRPM8 channel associated factor 1
32517_at	0.00624	0.000576	CAPN7	calpain 7
33726_at	0.00624	0.000574	POLR2D	RNA polymerase II subunit D
41401_at	0.0106	0.00113	CSRP2	cysteine and glycine rich protein 2
404_at	0.00627	0.000578	IL4R	interleukin 4 receptor
32075_at	0.00635	0.000587	ZBTB14	zinc finger and BTB domain containing 14
35408_i_at	0.00641	0.000596	LOC101060181///ZNF44	zinc finger protein ZnFP12///zinc finger protein 44
38988_at	0.00639	0.000593	WHSC1	Wolf-Hirschhorn syndrome candidate 1
38256_s_at	0.00641	0.000595	NGDN	neuroguidin
1833_at	0.0132	0.00146	CDK2	cyclin dependent kinase 2
38229_at	0.00645	0.000601	CYP3A5	cytochrome P450 family 3 subfamily A member 5
32152_at	0.00647	0.000603	ANK1	ankyrin 1
41509_at	0.0065	0.000607	HSPA9	heat shock protein family A (Hsp70) member 9
33084_at	0.00807	0.000794	CPLX2	complexin 2
33337_at	0.00658	0.000616	DEGS1	delta 4-desaturase, sphingolipid 1
210_at	0.00658	0.000617	PLCB2	phospholipase C beta 2
41320_s_at	0.00658	0.000618	LRRFIP1	LRR binding FLII interacting protein 1
36519_at	0.00735	0.000704	ERCC1	ERCC excision repair 1, endonuclease non-catalytic subunit
783_at	0.00669	0.000629	WWP1	WW domain containing E3 ubiquitin protein ligase 1
36072_at	0.00741	0.00071	ZNF189	zinc finger protein 189
37570_at	0.00674	0.000635	ARL2-SNX15///SNX15	ARL2-SNX15 readthrough (NMD candidate)///sorting nexin 15
39845_at	0.00678	0.000639	HTRA2	HtrA serine peptidase 2
34363_at	0.00707	0.000673	SEPP1	selenoprotein P, plasma, 1
35970_g_at	0.00678	0.00064	MPHOSPH9	M-phase phosphoprotein 9
41088_at	0.00718	0.000687	ABHD2	abhydrolase domain containing 2
38345_at	0.00848	0.000843	CNTRL	centriolin
38161_at	0.00683	0.000645	ALG3	ALG3, alpha-1,3- mannosyltransferase
36560_at	0.00709	0.000676	TMCC2	transmembrane and coiled-coil domain family 2
1923_at	0.00692	0.000655	CCNC	cyclin C
39783_at	0.00693	0.000657	KIAA0100	KIAA0100
35773_i_at	0.00707	0.000672	NDUFB7	NADH:ubiquinone oxidoreductase subunit B7
34816_at	0.00744	0.000715	EP400	E1A binding protein p400
1125_s_at	0.00783	0.00076	CD44	CD44 molecule (Indian blood group)
40365_at	0.00713	0.000679	GNA15	G protein subunit alpha 15
1653_at	0.00717	0.000685	SNORD73A///RPS3A	small nucleolar RNA, C/D box 73A///ribosomal protein S3A
38706_at	0.00718	0.000686	E2F4	E2F transcription factor 4
35958_at	0.0106	0.00113	GTF2IRD2B///GTF2IRD2	GTF2I repeat domain containing 2B///GTF2I repeat domain containing 2
34001_at	0.0099	0.00103	ZNF204P	zinc finger protein 204, pseudogene
39834_at	0.00788	0.000767	CHRNE	cholinergic receptor nicotinic epsilon subunit
39182_at	0.0073	0.000699	EMP3	epithelial membrane protein 3
1055_g_at	0.00741	0.000711	RFC4	replication factor C subunit 4
34757_at	0.00816	0.000805	PARP2	poly(ADP-ribose) polymerase 2
38843_at	0.00746	0.000718	HMGXB4	HMG-box containing 4
40063_at	0.00749	0.000722	CALCOCO2	calcium binding and coiled-coil domain 2
32720_at	0.00749	0.000723	ATG12	autophagy related 12
662_at	0.00754	0.000728	DHX9	DEAH-box helicase 9
34752_at	0.00754	0.000729	NEK7	NIMA related kinase 7
39758_f_at	0.0076	0.000735	LAMP1	lysosomal associated membrane protein 1
38578_at	0.00799	0.00078	CD27	CD27 molecule
40251_at	0.0111	0.0012
40865_at	0.00768	0.000744	TDG	thymine DNA glycosylase
41618_at	0.011	0.00118	COL17A1	collagen type XVII alpha 1 chain
40556_at	0.0077	0.000747	DKFZp686K1684///RCN1	uncharacterized LOC440034///reticulocalbin 1
40584_at	0.00848	0.000845	NUP88	nucleoporin 88
38701_at	0.00807	0.000793	UBE2L3	ubiquitin conjugating enzyme E2 L3
38379_at	0.00791	0.000771	GPNMB	glycoprotein nmb
37193_at	0.00787	0.000765	MIR3658///UCK2	microRNA 3658///uridine-cytidine kinase 2
39973_at	0.0159	0.00187	P3H3	prolyl 3-hydroxylase 3
41852_at	0.00792	0.000772	RLF	rearranged L-myc fusion
912_s_at	0.00803	0.000787	PLA2G1B	phospholipase A2 group IB
2075_s_at	0.00803	0.000785	LOC100996792///MAP2K3	dual specificity mitogen-activated protein kinase kinase 3///mitogen-activated protein kinase kinase 3
38194_s_at	0.00806	0.000791	IGK///IGKC	immunoglobulin kappa locus///immunoglobulin kappa constant
40506_s_at	0.00803	0.000787	LOC100996696///PABPC4	polyadenylate-binding protein 4 pseudogene///poly(A) binding protein cytoplasmic 4
31907_at	0.00805	0.00079	RPL14	ribosomal protein L14
35342_at	0.00811	0.000799	HACD2	3-hydroxyacyl-CoA dehydratase 2
32060_at	0.00814	0.000802	BNIP2	BCL2 interacting protein 2
39244_at	0.0105	0.00111	SPHAR///RAB4A	S-phase response (cyclin related)///RAB4A, member RAS oncogene family
41619_at	0.00824	0.000814	IRF6	interferon regulatory factor 6
39175_at	0.00908	0.000918	PFKP	phosphofructokinase, platelet
38582_at	0.00971	0.001	SPINK1	serine peptidase inhibitor, Kazal type 1
36061_at	0.0083	0.00082	SEMA5A	semaphorin 5A
32941_at	0.0105	0.00111	IRF8	interferon regulatory factor 8
38103_at	0.00831	0.000822	GIGYF2	GRB10 interacting GYF protein 2
33516_at	0.00835	0.000827	HBD	hemoglobin subunit delta
32615_at	0.00839	0.000831	DARS	aspartyl-tRNA synthetase
37804_at	0.0126	0.00138	VPS4B	vacuolar protein sorting 4 homolog B
41195_at	0.00923	0.000938	LPP	LIM domain containing preferred translocation partner in lipoma
40463_at	0.00842	0.000835	TNPO1	transportin 1
35503_at	0.00843	0.000838	HTR1B	5-hydroxytryptamine receptor 1B
36338_at	0.00843	0.000838	LUZP1	leucine zipper protein 1
1347_at	0.00864	0.000864	CDC25B	cell division cycle 25B
36197_at	0.0159	0.00187	CHI3L1	chitinase 3 like 1
33448_at	0.00852	0.000849	SPINT1	serine peptidase inhibitor, Kunitz type 1
1038_s_at	0.00857	0.000856	IFNGR1	interferon gamma receptor 1
33677_at	0.00859	0.000858	RPL24	ribosomal protein L24
36227_at	0.00864	0.000864	IL7R	interleukin 7 receptor
38634_at	0.00902	0.000911	RBP1	retinol binding protein 1
31792_at	0.00887	0.00089	ANXA3	annexin A3
35196_at	0.013	0.00144	PLAA	phospholipase A2 activating protein
38361_g_at	0.00971	0.001	RASGRP2	RAS guanyl releasing protein 2
37818_at	0.00877	0.000878	FBXO46	F-box protein 46
37722_s_at	0.011	0.00119	DHPS	deoxyhypusine synthase
37710_at	0.011	0.00118	MEF2C	myocyte enhancer factor 2C
1749_at	0.00887	0.00089	GCDH	glutaryl-CoA dehydrogenase
40496_at	0.00895	0.000901	C1S	complement component 1, s subcomponent
32788_at	0.00892	0.000896	RANBP2	RAN binding protein 2
1703_g_at	0.00893	0.000898	E2F4	E2F transcription factor 4
32921_at	0.00896	0.000902	GUSBP9///GUSBP3	glucuronidase, beta pseudogene 9///glucuronidase, beta pseudogene 3
35328_at	0.009	0.000907	NF1P9///NF1	neurofibromin 1 pseudogene 9///neurofibromin 1
853_at	0.0111	0.0012	NFE2L2	nuclear factor, erythroid 2 like 2
34597_at	0.00903	0.000912	CH17-360D5.1///NPY4R	neuropeptide Y receptor type 4-like///neuropeptide Y receptor Y4
1686_g_at	0.00904	0.000914	SPHAR///RAB4A	S-phase response (cyclin related)///RAB4A, member RAS oncogene family
32210_at	0.00911	0.000923	PGM1	phosphoglucomutase 1
32493_at	0.00921	0.000935	TEF	TEF, PAR bZIP transcription factor
40486_g_at	0.0101	0.00105	TRIM44	tripartite motif containing 44
38395_at	0.00923	0.000938	NDUFS1	NADH:ubiquinone oxidoreductase core subunit S1
38820_at	0.00926	0.000942	2017-09-15	15 kDa selenoprotein
35138_at	0.00933	0.00095	AKAP8	A-kinase anchoring protein 8
40761_at	0.0103	0.00109	SLC16A5	solute carrier family 16 member 5
39030_at	0.00941	0.00096	RABAC1	Rab acceptor 1
33470_at	0.00953	0.000973	GRIP2	glutamate receptor interacting protein 2
35793_at	0.00956	0.000977	G3BP2	G3BP stress granule assembly factor 2
34319_at	0.00956	0.000977	S100P	S100 calcium binding protein P
41461_at	0.0119	0.00129	PMS1	PMS1 homolog 1, mismatch repair system component
41164_at	0.00969	0.000994	IGHM	immunoglobulin heavy constant mu
34779_at	0.00961	0.000983	ST6GALNAC4	ST6 N-acetylgalactosaminide alpha-2,6-sialyltransferase 4
38772_at	0.00971	0.001	CYR61	cysteine rich angiogenic inducer 61
36974_at	0.00966	0.000989	PSMF1	proteasome inhibitor subunit 1
35674_at	0.0105	0.0011	PADI2	peptidyl arginine deiminase 2
34260_at	0.00966	0.00099	TELO2	telomere maintenance 2
38508_s_at	0.00971	0.001	TNXB///TNXA	tenascin XB///tenascin XA (pseudogene)
40105_at	0.00969	0.000996	MUT	methylmalonyl-CoA mutase
34226_at	0.00971	0.001	MAP4K5	mitogen-activated protein kinase kinase kinase kinase 5
34767_at	0.00971	0.000998	MOAP1	modulator of apoptosis 1
33336_at	0.00971	0.001	SLC4A1	solute carrier family 4 member 1 (Diego blood group)
1712_s_at	0.0126	0.00138	MAP2K4	mitogen-activated protein kinase kinase 4
34749_at	0.00974	0.00101	SLC31A2	solute carrier family 31 member 2
39434_at	0.00974	0.00101	LOC101930591///FAM21A///FAM21C	uncharacterized LOC101930591///family with sequence similarity 21 member A///family with sequence similarity 21 member C
34072_s_at	0.00982	0.00102
32144_at	0.00978	0.00101	RFX5	regulatory factor X5
35059_at	0.0107	0.00114
39280_at	0.00982	0.00102	CNPY3	canopy FGF signaling regulator 3
1102_s_at	0.00984	0.00102	NR3C1	nuclear receptor subfamily 3 group C member 1
457_s_at	0.00989	0.00103	SUMO1	small ubiquitin-like modifier 1
40581_at	0.0101	0.00106	TRIO	trio Rho guanine nucleotide exchange factor
1798_at	0.0101	0.00105	SLC39A6	solute carrier family 39 member 6
831_at	0.0127	0.0014	DDX10	DEAD-box helicase 10
37597_s_at	0.0111	0.0012	EXOC3	exocyst complex component 3
41761_at	0.0111	0.0012	TIAL1	TIA1 cytotoxic granule-associated RNA binding protein-like 1
34558_at	0.0102	0.00107	OPRL1	opioid related nociceptin receptor 1
35830_at	0.0103	0.00107	XPO6	exportin 6
41197_at	0.0103	0.00108	RAD23A	RAD23 homolog A, nucleotide excision repair protein
1901_s_at	0.0103	0.00108	ERBB2	erb-b2 receptor tyrosine kinase 2
37658_at	0.0103	0.00108	GAS6	growth arrest specific 6
31590_g_at	0.0104	0.00109	OR2H1///OR2H2	olfactory receptor family 2 subfamily H member 1///olfactory receptor family 2 subfamily H member 2
38387_at	0.0104	0.0011	MNAT1	MNAT1, CDK activating kinase assembly factor
39059_at	0.0104	0.0011	DHCR7	7-dehydrocholesterol reductase
34570_at	0.0105	0.0011	RPS27A	ribosomal protein S27a
39083_at	0.0105	0.00111	UBE2D3	ubiquitin conjugating enzyme E2 D3
32713_at	0.0106	0.00112	GOLGA1	golgin A1
39102_at	0.0135	0.00151	GPSM2	G-protein signaling modulator 2
32150_at	0.0106	0.00113	GOLGA4	golgin A4
31861_at	0.0106	0.00113	IGHMBP2	immunoglobulin mu binding protein 2
38995_at	0.0111	0.0012	CLDN5	claudin 5
37995_s_at	0.0106	0.00113	FMR1	fragile X mental retardation 1
654_at	0.0107	0.00114	MXI1	MAX interactor 1, dimerization protein
1039_s_at	0.0107	0.00114	HIF1A	hypoxia inducible factor 1 alpha subunit
1395_at	0.011	0.00117	RHOC	ras homolog family member C
39993_at	0.0108	0.00115	PIGA	phosphatidylinositol glycan anchor biosynthesis class A
31693_f_at	0.0109	0.00117	HIST1H3D///HIST1H2AD	histone cluster 1, H3d///histone cluster 1, H2ad
2052_g_at	0.011	0.00118	MGMT	O-6-methylguanine-DNA methyltransferase
37716_at	0.0111	0.0012	CD200	CD200 molecule
35298_at	0.011	0.00118	EIF3D	eukaryotic translation initiation factor 3 subunit D
39411_at	0.011	0.00118	TIPARP	TCDD inducible poly(ADP-ribose) polymerase
35042_at	0.0111	0.00119	DRD4	dopamine receptor D4
41064_at	0.0137	0.00155	PCGF1	polycomb group ring finger 1
31838_at	0.0112	0.00121	FAM216A	family with sequence similarity 216 member A
34787_at	0.0112	0.00121	NRDC	nardilysin convertase
41484_r_at	0.0112	0.00122	JUND	JunD proto-oncogene, AP-1 transcription factor subunit
37384_at	0.0112	0.00122	PPM1F	protein phosphatase, Mg2+/Mn2+ dependent 1F
39146_at	0.0143	0.00162	ATRX	ATRX, chromatin remodeler
37725_at	0.0112	0.00122	PPP1CC	protein phosphatase 1 catalytic subunit gamma
37574_at	0.0114	0.00124	NEDD9	neural precursor cell expressed, developmentally down-regulated 9
40905_s_at	0.0115	0.00125	PRPF31	pre-mRNA processing factor 31
31317_r_at	0.0116	0.00126	SKAP2///IGHG1	src kinase associated phosphoprotein 2///immunoglobulin heavy constant gamma 1 (G1m marker)
34339_at	0.0148	0.00169	CYB5B	cytochrome b5 type B
35141_at	0.0133	0.00149	RNASEH2A	ribonuclease H2 subunit A
38845_at	0.0154	0.00179	PDK2	pyruvate dehydrogenase kinase 2
1519_at	0.0117	0.00128	ETS2	ETS proto-oncogene 2, transcription factor
31947_r_at	0.0146	0.00167	FOXG1	forkhead box G1
AFFX-HUMISGF3A/M97935_5_at	0.0133	0.00148	STAT1	signal transducer and activator of transcription 1
38424_at	0.012	0.00131	ESYT1	extended synaptotagmin 1
36058_at	0.0123	0.00134	ASCC2	activating signal cointegrator 1 complex subunit 2
35528_at	0.0153	0.00177	WIPF1	WAS/WASL interacting protein family member 1
1112_g_at	0.0123	0.00135	NCAM1	neural cell adhesion molecule 1
37585_at	0.0125	0.00137	SNRPA1	small nuclear ribonucleoprotein polypeptide A'
1448_at	0.0125	0.00137	PSMA3	proteasome subunit alpha 3
39722_at	0.0126	0.00138	RNF187	ring finger protein 187
33172_at	0.0126	0.00139	2017-09-11	septin 11
32579_at	0.0127	0.0014	SMARCA4	SWI/SNF related, matrix associated, actin dependent regulator of chromatin, subfamily a, member 4
39436_at	0.0127	0.0014	BNIP3L	BCL2 interacting protein 3 like
348_at	0.0128	0.00141	KIFC1	kinesin family member C1
32087_at	0.0128	0.00141	HSF2	heat shock transcription factor 2
35353_at	0.0129	0.00142	PSMC2	proteasome 26S subunit, ATPase 2
37381_g_at	0.0129	0.00143	GTF2B	general transcription factor IIB
40139_at	0.013	0.00144	MTOR	mechanistic target of rapamycin
39165_at	0.0131	0.00145	ISCU	iron-sulfur cluster assembly enzyme
38250_at	0.0131	0.00145	WDR43	WD repeat domain 43
32599_at	0.0131	0.00145	TSC1	tuberous sclerosis 1
41456_at	0.015	0.00173	GATB	glutamyl-tRNA amidotransferase subunit B
39608_at	0.015	0.00172	SIM2	single-minded family bHLH transcription factor 2
37077_at	0.0133	0.00147	PKLR	pyruvate kinase, liver and RBC
37524_at	0.0133	0.00148	STK17B	serine/threonine kinase 17b
31559_at	0.0134	0.00149	SLC13A2	solute carrier family 13 member 2
35255_at	0.0134	0.00149	IPO7	importin 7
41647_at	0.0134	0.00149	TAOK3	TAO kinase 3
32031_at	0.0134	0.0015	CAD	carbamoyl-phosphate synthetase 2, aspartate transcarbamylase, and dihydroorotase
36162_at	0.0134	0.0015	BSG	basigin (Ok blood group)
41224_at	0.0135	0.00151	LOC101929240///SNRNP200	U5 small nuclear ribonucleoprotein 200 kDa helicase pseudogene///small nuclear ribonucleoprotein U5 subunit 200
39113_at	0.0136	0.00152	PDIA4	protein disulfide isomerase family A member 4
224_at	0.0136	0.00153	KLF10	Kruppel like factor 10
33867_s_at	0.0137	0.00155	RBMS1	RNA binding motif single stranded interacting protein 1
38410_at	0.0137	0.00155	CETN2	centrin 2
36239_at	0.0139	0.00157	POU2AF1	POU class 2 associating factor 1
966_at	0.0137	0.00155	RAD54L	RAD54-like (S. cerevisiae)
40785_g_at	0.0137	0.00155	PPP2R5C	protein phosphatase 2 regulatory subunit B'gamma
32933_r_at	0.0138	0.00156
41157_at	0.018	0.0022	RAD23B	RAD23 homolog B, nucleotide excision repair protein
37174_at	0.0141	0.00159	MRPL19	mitochondrial ribosomal protein L19
40847_at	0.0148	0.00169	MICAL2	microtubule associated monooxygenase, calponin and LIM domain containing 2
39751_at	0.0142	0.00161	ZDHHC3	zinc finger DHHC-type containing 3
36403_s_at	0.0142	0.00161	ZNF101	zinc finger protein 101
37864_s_at	0.0148	0.00169	MIR8071-2///MIR8071-1///IGHV4-31///IGHM///IGHG4///IGHG3///IGHG2///IGHG1	microRNA 8071-2///microRNA 8071-1///immunoglobulin heavy variable 4-31///immunoglobulin heavy constant mu///immunoglobulin heavy constant gamma 4 (G4m marker)///immunoglobulin heavy constant gamma 3 (G3m marker)///immunoglobulin heavy constant gamma 2 (G2m marker)///immunoglobulin heavy constant gamma 1 (G1m marker)
40436_g_at	0.0143	0.00162	SLC25A6	solute carrier family 25 member 6
32207_at	0.0143	0.00163	MPP1	membrane palmitoylated protein 1
679_at	0.0145	0.00165	CTSG	cathepsin G
35311_at	0.0145	0.00165	CREG1	cellular repressor of E1A stimulated genes 1
32868_at	0.0147	0.00168	TGM3	transglutaminase 3
40030_at	0.0147	0.00167	PRKY	protein kinase, Y-linked, pseudogene
137_at	0.0153	0.00177	KLF1	Kruppel like factor 1
37312_at	0.0147	0.00168	SERTAD2	SERTA domain containing 2
41504_s_at	0.0147	0.00168	MAF	MAF bZIP transcription factor
35828_at	0.0187	0.00231	CRIP2	cysteine rich protein 2
33759_at	0.0147	0.00169	BPGM	bisphosphoglycerate mutase
39876_at	0.0148	0.0017	ENTPD6	ectonucleoside triphosphate diphosphohydrolase 6 (putative)
1352_at	0.0149	0.00171	CXCR1	C-X-C motif chemokine receptor 1
34682_at	0.0205	0.0026
525_g_at	0.0149	0.00171	PMS1	PMS1 homolog 1, mismatch repair system component
263_g_at	0.0149	0.00172	AMD1	adenosylmethionine decarboxylase 1
37704_at	0.015	0.00173	BCKDHA	branched chain keto acid dehydrogenase E1, alpha polypeptide
1994_at	0.0226	0.00295	ATF2	activating transcription factor 2
34545_at	0.0152	0.00175	CCDC88C	coiled-coil domain containing 88C
37916_at	0.015	0.00173	HMOX2	heme oxygenase 2
38181_at	0.015	0.00174	MMP11	matrix metallopeptidase 11
36003_at	0.015	0.00174	PARN	poly(A)-specific ribonuclease
1622_at	0.0151	0.00174	MAP2K3	mitogen-activated protein kinase kinase 3
39417_at	0.0167	0.00199	CDK19	cyclin dependent kinase 19
34584_at	0.0153	0.00177	ZNF45	zinc finger protein 45
34139_at	0.0173	0.0021	SSTR4	somatostatin receptor 4
39484_at	0.0153	0.00178	PRRC1	proline rich coiled-coil 1
37495_at	0.0232	0.00305	PRR3	proline rich 3
39844_at	0.0154	0.00179	LSM12	LSM12 homolog
816_g_at	0.0154	0.00179	DOK1	docking protein 1
39140_at	0.0192	0.0024	DHX29	DEAH-box helicase 29
39723_at	0.0155	0.00181	CUL1	cullin 1
324_f_at	0.0155	0.00181	BTF3	basic transcription factor 3
38307_at	0.0155	0.00181	NCDN	neurochondrin
34365_at	0.0155	0.00181	PPIE	peptidylprolyl isomerase E
33933_at	0.0174	0.00211	WFDC2	WAP four-disulfide core domain 2
36361_at	0.0155	0.00181	CDK5R2	cyclin dependent kinase 5 regulatory subunit 2
41025_r_at	0.0157	0.00184	GYPE	glycophorin E (MNS blood group)
31869_at	0.0157	0.00183	SWAP70	SWAP switching B-cell complex 70kDa subunit
38671_at	0.02	0.00253	PLXND1	plexin D1
33266_at	0.0157	0.00184	AURKB	aurora kinase B
32506_at	0.0159	0.00186	TBC1D1	TBC1 domain family member 1
40203_at	0.0157	0.00185	EIF1	eukaryotic translation initiation factor 1
1930_at	0.0226	0.00296	ABCC3	ATP binding cassette subfamily C member 3
33242_at	0.0175	0.00213	TSR2	TSR2, ribosome maturation factor
39733_at	0.0159	0.00187	HERPUD1	homocysteine inducible ER protein with ubiquitin like domain 1
40353_at	0.016	0.00188	DPY19L4	dpy-19 like 4 (C. elegans)
40131_at	0.018	0.0022	FSTL1	follistatin like 1
37726_at	0.016	0.00189	MRPL3	mitochondrial ribosomal protein L3
37024_at	0.016	0.00189	LITAF	lipopolysaccharide induced TNF factor
726_f_at	0.016	0.00189	CSHL1	chorionic somatomammotropin hormone like 1
32426_f_at	0.016	0.00189	MAGEA1	MAGE family member A1
39687_at	0.0161	0.0019	ATXN10	ataxin 10
40848_g_at	0.0162	0.00191	MICAL2	microtubule associated monooxygenase, calponin and LIM domain containing 2
39598_at	0.0162	0.00192	GJB1	gap junction protein beta 1
36505_at	0.0343	0.00513	CASQ2	calsequestrin 2
40861_at	0.0163	0.00193	MORF4L2	mortality factor 4 like 2
398_at	0.0163	0.00193	DDX18	DEAD-box helicase 18
35254_at	0.0164	0.00194	TRAFD1	TRAF-type zinc finger domain containing 1
1797_at	0.0164	0.00194	CDKN2D	cyclin dependent kinase inhibitor 2D
35227_at	0.0164	0.00195	RBBP8	RB binding protein 8, endonuclease
37200_at	0.0165	0.00196	FCGR3A	Fc fragment of IgG receptor IIIa
39509_at	0.0165	0.00196	BBIP1	BBSome interacting protein 1
32724_at	0.0165	0.00197	PHYH	phytanoyl-CoA 2-hydroxylase
34812_at	0.0259	0.00348	GORASP1	golgi reassembly stacking protein 1
32370_at	0.0166	0.00198	GZMH	granzyme H
36684_at	0.0166	0.00198	AMD1	adenosylmethionine decarboxylase 1
39861_at	0.0167	0.002	CTTN	cortactin
33365_at	0.0167	0.002	BAHD1	bromo adjacent homology domain containing 1
35325_at	0.0168	0.00201	RAB14	RAB14, member RAS oncogene family
41601_at	0.0169	0.00202	ADAM17	ADAM metallopeptidase domain 17
35350_at	0.0169	0.00203	CHST15	carbohydrate (N-acetylgalactosamine 4-sulfate 6-O) sulfotransferase 15
40783_s_at	0.0169	0.00203	PI4KAP1///PI4KAP2///PI4KA	phosphatidylinositol 4-kinase alpha pseudogene 1///phosphatidylinositol 4-kinase alpha pseudogene 2///phosphatidylinositol 4-kinase alpha
34422_r_at	0.0187	0.0023	UCP3	uncoupling protein 3
40491_at	0.0169	0.00203	ARID4B	AT-rich interaction domain 4B
35375_at	0.0172	0.00208	APEX2	apurinic/apyrimidinic endodeoxyribonuclease 2
37342_s_at	0.0169	0.00204	IVD	isovaleryl-CoA dehydrogenase
1591_s_at	0.017	0.00205	INS-IGF2///IGF2	INS-IGF2 readthrough///insulin like growth factor 2
840_at	0.017	0.00204	KAT6A	lysine acetyltransferase 6A
40961_at	0.017	0.00205	SMARCA2	SWI/SNF related, matrix associated, actin dependent regulator of chromatin, subfamily a, member 2
39731_at	0.017	0.00206	LOC101928747///RBMX///SNORD61	uncharacterized LOC101928747///RNA binding motif protein, X-linked///small nucleolar RNA, C/D box 61
39586_at	0.0171	0.00207	DSG1	desmoglein 1
33932_at	0.0172	0.00208	GSPT1	G1 to S phase transition 1
33371_s_at	0.0172	0.00208	RAB31	RAB31, member RAS oncogene family
40064_at	0.0173	0.00209	TRAK2	trafficking kinesin protein 2
41712_at	0.0174	0.00211	AQR	aquarius intron-binding spliceosomal factor
38704_at	0.0176	0.00214	MACF1	microtubule-actin crosslinking factor 1
32628_at	0.0176	0.00214	VEZF1	vascular endothelial zinc finger 1
38638_at	0.0178	0.00216	PDHA1	pyruvate dehydrogenase (lipoamide) alpha 1
748_s_at	0.0181	0.00222	MXI1	MAX interactor 1, dimerization protein
39888_at	0.0414	0.00659	B4GALT5	beta-1,4-galactosyltransferase 5
36499_at	0.0179	0.00219	CELSR2	cadherin EGF LAG seven-pass G-type receptor 2
1332_f_at	0.018	0.0022	GH1	growth hormone 1
1979_s_at	0.0179	0.00219	NOP2	NOP2 nucleolar protein
40756_at	0.018	0.00221	NPM3	nucleophosmin/nucleoplasmin 3
1581_s_at	0.018	0.00221	TOP2B	topoisomerase (DNA) II beta
38119_at	0.0181	0.00221	GYPC	glycophorin C (Gerbich blood group)
41483_s_at	0.0182	0.00223	JUND	JunD proto-oncogene, AP-1 transcription factor subunit
618_at	0.0191	0.00239	PF4V1	platelet factor 4 variant 1
36207_at	0.0187	0.00231	SEC14L1	SEC14 like lipid binding 1
34351_at	0.0318	0.00461	PLCG1	phospholipase C gamma 1
41305_at	0.0183	0.00225	SLC5A2	solute carrier family 5 member 2
40068_at	0.0186	0.0023	STX5	syntaxin 5
39781_at	0.0185	0.00227	IGFBP4	insulin like growth factor binding protein 4
32228_at	0.0184	0.00226	AP2A2	adaptor related protein complex 2 alpha 2 subunit
36688_at	0.0184	0.00226	SCP2	sterol carrier protein 2
31638_at	0.0204	0.00258	NDUFS7	NADH:ubiquinone oxidoreductase core subunit S7
32513_at	0.0239	0.00316	NEFM	neurofilament, medium polypeptide
34949_at	0.0187	0.00231	AAK1	AP2 associated kinase 1
39328_at	0.019	0.00236	HMGCR	3-hydroxy-3-methylglutaryl-CoA reductase
38811_at	0.0188	0.00233	ATIC	5-aminoimidazole-4-carboxamide ribonucleotide formyltransferase/IMP cyclohydrolase
38677_at	0.0188	0.00233	HSPA13	heat shock protein family A (Hsp70) member 13
34161_at	0.0188	0.00233	LPO	lactoperoxidase
40464_g_at	0.0188	0.00233	TNPO1	transportin 1
31626_i_at	0.0189	0.00234	AOC4P	amine oxidase, copper containing 4, pseudogene
39180_at	0.0189	0.00234	FUS	FUS RNA binding protein
634_at	0.0189	0.00234	PRSS8	protease, serine 8
34263_s_at	0.019	0.00237	DIAPH2	diaphanous related formin 2
39153_r_at	0.019	0.00237	COIL	coilin
32129_at	0.019	0.00237	RNF115	ring finger protein 115
34717_s_at	0.0191	0.00238	SRSF10	serine and arginine rich splicing factor 10
35642_at	0.0191	0.00238	MTX2	metaxin 2
38982_at	0.0191	0.00239	TERF2IP	TERF2 interacting protein
32078_at	0.0301	0.00429	NEDD4	neural precursor cell expressed, developmentally down-regulated 4, E3 ubiquitin protein ligase
967_g_at	0.0194	0.00242	RAD54L	RAD54-like (S. cerevisiae)
40589_at	0.0219	0.00284	SNTB2	syntrophin beta 2
34191_at	0.0215	0.00275	DCP2	decapping mRNA 2
34747_at	0.0489	0.00823	MMP14	matrix metallopeptidase 14
34841_at	0.0195	0.00244	EIF3CL///EIF3C	eukaryotic translation initiation factor 3 subunit C-like///eukaryotic translation initiation factor 3 subunit C
35125_at	0.0196	0.00245	RPS6	ribosomal protein S6
39776_at	0.0216	0.00278	ULK2	unc-51 like autophagy activating kinase 2
41122_at	0.0219	0.00285	KDM1A	lysine demethylase 1A
37402_at	0.0211	0.00269	RNASE1	ribonuclease A family member 1, pancreatic
32736_at	0.0198	0.00249	RAC2	ras-related C3 botulinum toxin substrate 2 (rho family, small GTP binding protein Rac2)
37501_at	0.0198	0.00249	NKRF	NFKB repressing factor
34431_at	0.0281	0.00391	ESR2	estrogen receptor 2
37972_at	0.0199	0.00251	DNASE1L3	deoxyribonuclease 1 like 3
32757_at	0.0199	0.0025	RAE1	ribonucleic acid export 1
33613_at	0.02	0.00253	IGH	immunoglobulin heavy locus
35442_at	0.02	0.00251	TMEM63A	transmembrane protein 63A
35241_at	0.022	0.00286	ZNF518A	zinc finger protein 518A
706_at	0.0203	0.00257	NR3C1	nuclear receptor subfamily 3 group C member 1
37453_at	0.0201	0.00254	CLPX	caseinolytic mitochondrial matrix peptidase chaperone subunit
36458_at	0.0201	0.00254	FAN1	FANCD2/FANCI-associated nuclease 1
36310_at	0.0202	0.00255	KRT31	keratin 31
31812_at	0.0205	0.00259	GMPR	guanosine monophosphate reductase
37377_i_at	0.0205	0.00259	LMNA	lamin A/C
41799_at	0.0205	0.0026	CNP	2',3'-cyclic nucleotide 3' phosphodiesterase
41054_at	0.0206	0.00261	FCHO1	FCH domain only 1
1098_at	0.0295	0.00418	THPO	thrombopoietin
38690_at	0.0208	0.00264	CLDND1	claudin domain containing 1
35887_at	0.022	0.00285	RLBP1	retinaldehyde binding protein 1
39790_at	0.0209	0.00266	ATP2A2	ATPase sarcoplasmic/endoplasmic reticulum Ca2+ transporting 2
35001_at	0.0209	0.00266	KCTD20	potassium channel tetramerization domain containing 20
32669_at	0.0231	0.00303	SOCS5	suppressor of cytokine signaling 5
34996_at	0.0266	0.00361	TMPRSS2	transmembrane protease, serine 2
1446_at	0.021	0.00267	PSMA2	proteasome subunit alpha 2
32074_at	0.0266	0.00362	DCLRE1A	DNA cross-link repair 1A
39809_at	0.0211	0.00268	HBP1	HMG-box transcription factor 1
38727_at	0.0211	0.0027	MCFD2	multiple coagulation factor deficiency 2
2090_i_at	0.0219	0.00285	WNT6	Wnt family member 6
40698_at	0.0212	0.0027	CLEC2B	C-type lectin domain family 2 member B
36464_at	0.0212	0.00271	CRISP3	cysteine rich secretory protein 3
33757_f_at	0.0212	0.00271	PSG11	pregnancy specific beta-1-glycoprotein 11
37476_at	0.0214	0.00274	RNF216P1///RNF216	ring finger protein 216 pseudogene 1///ring finger protein 216
36938_at	0.0212	0.00271	ASAH1	N-acylsphingosine amidohydrolase 1
36125_s_at	0.0212	0.00271	RALY	RALY heterogeneous nuclear ribonucleoprotein
32070_at	0.0242	0.0032	PTPRCAP	protein tyrosine phosphatase, receptor type C associated protein
1967_f_at	0.0215	0.00276
37866_at	0.0219	0.00284	LINC01314	long intergenic non-protein coding RNA 1314
32401_at	0.0216	0.00278	NRTN	neurturin
32598_at	0.0216	0.00278	NELL2	neural EGFL like 2
37178_at	0.0216	0.00278	SLC25A46	solute carrier family 25 member 46
39034_at	0.0216	0.00278	CHMP2B	charged multivesicular body protein 2B
1817_at	0.0216	0.00279	PFDN5	prefoldin subunit 5
551_at	0.0291	0.00411	EP300	E1A binding protein p300
34575_f_at	0.0217	0.0028	MAGEA10-MAGEA5///MAGEA5	MAGEA10-MAGEA5 readthrough///MAGE family member A5
160027_s_at	0.0217	0.0028	IGF2R	insulin like growth factor 2 receptor
344_s_at	0.0217	0.00281	CNP	2',3'-cyclic nucleotide 3' phosphodiesterase
38651_at	0.0217	0.00281	FEZ2	fasciculation and elongation protein zeta 2
33339_g_at	0.0219	0.00283	STAT1	signal transducer and activator of transcription 1
34216_at	0.0334	0.00494	KLF7	Kruppel like factor 7
34651_at	0.0247	0.00328	COMT	catechol-O-methyltransferase
38577_at	0.03	0.00426	GDF7	growth differentiation factor 7
33017_at	0.0224	0.00291	GPLD1	glycosylphosphatidylinositol specific phospholipase D1
35783_at	0.0224	0.00291	VAMP3	vesicle associated membrane protein 3
36899_at	0.0224	0.00292	SATB1	SATB homeobox 1
34354_at	0.0225	0.00293	FGFR2	fibroblast growth factor receptor 2
33195_at	0.0225	0.00293	DHODH	dihydroorotate dehydrogenase (quinone)
318_at	0.025	0.00333	H1FX	H1 histone family member X
310_s_at	0.0674	0.0127	MAPT	microtubule associated protein tau
560_s_at	0.0225	0.00294	TAL1	TAL bHLH transcription factor 1, erythroid differentiation factor
39035_at	0.0226	0.00295	UBR5	ubiquitin protein ligase E3 component n-recognin 5
34701_at	0.0234	0.00308	DLG4	discs large MAGUK scaffold protein 4
38817_at	0.0229	0.003	SPAG7	sperm associated antigen 7
1775_at	0.0231	0.00302	POLA2	DNA polymerase alpha 2, accessory subunit
32307_s_at	0.0312	0.0045	COL1A2	collagen type I alpha 2 chain
36629_at	0.0232	0.00304	TSC22D3	TSC22 domain family member 3
32793_at	0.0233	0.00306	TRBC1	T cell receptor beta constant 1
41281_s_at	0.0233	0.00307	PEX10	peroxisomal biogenesis factor 10
40261_at	0.0234	0.00308	RBFOX2	RNA binding protein, fox-1 homolog 2
39908_at	0.0234	0.00309	TAF6L	TATA-box binding protein associated factor 6 like
40376_at	0.0236	0.00311	ARSE	arylsulfatase E (chondrodysplasia punctata 1)
32529_at	0.0239	0.00316	CKAP4	cytoskeleton associated protein 4
1249_at	0.0307	0.0044	GAB1	GRB2 associated binding protein 1
32681_at	0.0237	0.00313	SLC9A1	solute carrier family 9 member A1
37275_at	0.0369	0.00562	GABPB1	GA binding protein transcription factor beta subunit 1
36393_at	0.0246	0.00326	DPF1	double PHD fingers 1
35464_at	0.0356	0.00539	IL11	interleukin 11
616_s_at	0.0253	0.00337	THRA	thyroid hormone receptor, alpha
34141_at	0.0239	0.00317
36722_s_at	0.0546	0.00945	HNF4A	hepatocyte nuclear factor 4 alpha
31381_at	0.037	0.00564	PGLYRP1	peptidoglycan recognition protein 1
33646_g_at	0.0241	0.00319	GM2A	GM2 ganglioside activator
1510_g_at	0.025	0.00333	MMP16	matrix metallopeptidase 16
31319_at	0.0259	0.00348	IGKV2OR22-4	immunoglobulin kappa variable 2/OR22-4 (pseudogene)
36955_at	0.0311	0.00448	LMAN2	lectin, mannose binding 2
39097_at	0.0246	0.00327	SON	SON DNA binding protein
40668_s_at	0.0247	0.00328	CD6	CD6 molecule
37391_at	0.0247	0.00328	CTSL	cathepsin L
33347_at	0.0247	0.00329	RNF5P1///RNF5	ring finger protein 5 pseudogene 1///ring finger protein 5
33533_at	0.0315	0.00456	DNAJB4	DnaJ heat shock protein family (Hsp40) member B4
41035_at	0.0382	0.00592	TBKBP1	TBK1 binding protein 1
35390_at	0.0275	0.00379	ABCA6	ATP binding cassette subfamily A member 6
37986_at	0.0251	0.00334	EPOR	erythropoietin receptor
39864_at	0.0251	0.00335	CIRBP	cold inducible RNA binding protein
37069_at	0.0265	0.0036	DGCR5	DiGeorge syndrome critical region gene 5 (non-protein coding)
38617_at	0.0254	0.00339	LIMK2	LIM domain kinase 2
36317_at	0.0255	0.00341	CORO2A	coronin 2A
33086_at	0.0267	0.00365	PROP1	PROP paired-like homeobox 1
38510_at	0.0256	0.00343	IRAK3	interleukin 1 receptor associated kinase 3
39555_at	0.0258	0.00346	ING2	inhibitor of growth family member 2
39105_at	0.0256	0.00343	VASP	vasodilator-stimulated phosphoprotein
38810_at	0.0256	0.00343	HDAC5	histone deacetylase 5
1612_s_at	0.0257	0.00344	JUND	JunD proto-oncogene, AP-1 transcription factor subunit
34453_at	0.0257	0.00344	CYP2B7P	cytochrome P450 family 2 subfamily B member 7, pseudogene
38786_at	0.0286	0.00401	SVEP1	sushi, von Willebrand factor type A, EGF and pentraxin domain containing 1
35379_at	0.0263	0.00356	COL9A1	collagen type IX alpha 1 chain
32185_at	0.0258	0.00347	WNK1	WNK lysine deficient protein kinase 1
38841_at	0.0259	0.00348	UBAC1	UBA domain containing 1
883_s_at	0.0259	0.00348	PIM1	Pim-1 proto-oncogene, serine/threonine kinase
38691_s_at	0.0288	0.00406	SFTPC	surfactant protein C
33069_f_at	0.0259	0.00349	UGT2B15	UDP glucuronosyltransferase family 2 member B15
301_at	0.0259	0.0035	LOC100508689	mucin
1615_at	0.0342	0.00511	BCL2L1	BCL2 like 1
38270_at	0.0261	0.00353	PARG	poly(ADP-ribose) glycohydrolase
1315_at	0.0262	0.00354	OAZ1	ornithine decarboxylase antizyme 1
37976_at	0.0262	0.00354	VSIG4	V-set and immunoglobulin domain containing 4
860_at	0.0263	0.00355	MSH2	mutS homolog 2
205_g_at	0.0421	0.00673	HOXA4	homeobox A4
37177_at	0.0263	0.00356	CD58	CD58 molecule
37078_at	0.0265	0.0036	CD247	CD247 molecule
32583_at	0.0266	0.00362	JUN	Jun proto-oncogene, AP-1 transcription factor subunit
36931_at	0.0264	0.00358	TAGLN	transgelin
32231_at	0.0401	0.00632
38796_at	0.0401	0.00633	C1QB	complement C1q B chain
39086_g_at	0.0266	0.00361	SSBP1	single stranded DNA binding protein 1
178_f_at	0.0266	0.00361	PMS2P1	PMS1 homolog 2, mismatch repair system component pseudogene 1
36587_at	0.0267	0.00364	EEF2	eukaryotic translation elongation factor 2
39935_at	0.0501	0.00845	SKIL	SKI-like proto-oncogene
34819_at	0.0267	0.00364	CD164	CD164 molecule
39152_f_at	0.0267	0.00365	COIL	coilin
40810_at	0.0268	0.00367	SMARCC1	SWI/SNF related, matrix associated, actin dependent regulator of chromatin subfamily c member 1
36462_at	0.0407	0.00644	SMYD5	SMYD family member 5
39360_at	0.0268	0.00367	SNX3	sorting nexin 3
33232_at	0.0269	0.00369	CRIP1	cysteine rich protein 1
32661_s_at	0.027	0.0037	MDC1	mediator of DNA damage checkpoint 1
32001_s_at	0.0272	0.00373	LOC100507472///PCSK6	uncharacterized LOC100507472///proprotein convertase subtilisin/kexin type 6
38836_at	0.0334	0.00496	NPTXR	neuronal pentraxin receptor
258_at	0.0276	0.00382	LTA	lymphotoxin alpha
40098_at	0.0273	0.00375	EHD1	EH domain containing 1
41869_at	0.0274	0.00376	PES1	pescadillo ribosomal biogenesis factor 1
31519_f_at	0.0274	0.00376	BTF3P13	basic transcription factor 3 pseudogene 13
40456_at	0.0275	0.00379	SLC39A8	solute carrier family 39 member 8
38842_at	0.0275	0.00379	AMOTL2	angiomotin like 2
37105_at	0.0275	0.00379	CTSG	cathepsin G
36687_at	0.0276	0.00381	COX7B	cytochrome c oxidase subunit 7B
32436_at	0.0276	0.00381	SNORA3A///RPL27A	small nucleolar RNA, H/ACA box 3A///ribosomal protein L27a
35934_at	0.0276	0.00381	EIF2S3	eukaryotic translation initiation factor 2 subunit gamma
38423_at	0.0276	0.00381	FAM134C	family with sequence similarity 134 member C
40086_at	0.0277	0.00383	WAPL	WAPL cohesin release factor
34006_s_at	0.0306	0.00438	MAPK8	mitogen-activated protein kinase 8
2012_s_at	0.0278	0.00385	PRKDC	protein kinase, DNA-activated, catalytic polypeptide
35764_at	0.0347	0.00521	OFD1	OFD1, centriole and centriolar satellite protein
40465_at	0.0314	0.00454	DDX23	DEAD-box helicase 23
32766_at	0.0279	0.00386	XRCC6	X-ray repair cross complementing 6
34256_at	0.028	0.00388	ST3GAL5	ST3 beta-galactoside alpha-2,3-sialyltransferase 5
41778_at	0.0279	0.00387	SLC1A5	solute carrier family 1 member 5
32092_at	0.0279	0.00387	SDC3	syndecan 3
1061_at	0.0287	0.00403	IL10RA	interleukin 10 receptor subunit alpha
36865_at	0.028	0.00389	ANGEL1	angel homolog 1
40956_at	0.0282	0.00393	NPRL3	NPR3 like, GATOR1 complex subunit
37362_at	0.0281	0.00391	RAB5B	RAB5B, member RAS oncogene family
36804_at	0.0281	0.00392	IDO1	indoleamine 2,3-dioxygenase 1
41334_r_at	0.0312	0.0045	MTDH	metadherin
35163_at	0.0282	0.00392	FOXJ3	forkhead box J3
32606_at	0.0286	0.00401	BASP1	brain abundant membrane attached signal protein 1
40555_at	0.0283	0.00395	RHOQ	ras homolog family member Q
35782_at	0.0283	0.00395	OBSL1	obscurin like 1
41597_s_at	0.0284	0.00397	LOC102724364///LOC100996517///SEC22B	vesicle-trafficking protein SEC22b-like///vesicle-trafficking protein SEC22b///SEC22 homolog B, vesicle trafficking protein (gene/pseudogene)
34231_at	0.0286	0.004	KAT7	lysine acetyltransferase 7
34391_at	0.0286	0.004	IGBP1	immunoglobulin (CD79A) binding protein 1
34993_at	0.0445	0.00727	SGCD	sarcoglycan delta
1980_s_at	0.0286	0.004	NME1-NME2///NME2	NME1-NME2 readthrough///NME/NM23 nucleoside diphosphate kinase 2
38849_at	0.0287	0.00402	SCAMP1	secretory carrier membrane protein 1
40818_at	0.0287	0.00403	RBPJ	recombination signal binding protein for immunoglobulin kappa J region
38573_at	0.0287	0.00404	YAF2	YY1 associated factor 2
843_at	0.0288	0.00405	PTP4A1	protein tyrosine phosphatase type IVA, member 1
33732_at	0.0288	0.00405	AP4M1	adaptor related protein complex 4 mu 1 subunit
1399_at	0.0288	0.00406	TCEB1	transcription elongation factor B subunit 1
38661_at	0.035	0.00528	RBM38	RNA binding motif protein 38
31672_g_at	0.0293	0.00414	RBMS1	RNA binding motif single stranded interacting protein 1
38826_at	0.0289	0.00408	2017-09-06	septin 6
35218_at	0.029	0.00409	PDCD10	programmed cell death 10
36614_at	0.029	0.0041	HSPA5	heat shock protein family A (Hsp70) member 5
37051_at	0.0292	0.00413	KCNN3	potassium calcium-activated channel subfamily N member 3
35224_at	0.0324	0.00476	MIR22///MIR22HG	microRNA 22///MIR22 host gene
36475_at	0.0294	0.00416	GCAT	glycine C-acetyltransferase
38127_at	0.0294	0.00417	SDC1	syndecan 1
36036_at	0.0321	0.00469	SPTB	spectrin beta, erythrocytic
2020_at	0.0535	0.0092	CCND1	cyclin D1
41165_g_at	0.0301	0.00428	IGHM	immunoglobulin heavy constant mu
40412_at	0.0299	0.00424	PTTG1	pituitary tumor-transforming 1
32594_at	0.03	0.00426	CCT4	chaperonin containing TCP1 subunit 4
1990_g_at	0.03	0.00427	BRCA2	BRCA2, DNA repair associated
368_at	0.0302	0.00431	TPBG	trophoblast glycoprotein
37403_at	0.0301	0.00429	ANXA1	annexin A1
35944_at	0.0301	0.00429	B3GALT4	beta-1,3-galactosyltransferase 4
40227_at	0.0304	0.00434	DCBLD2	discoidin, CUB and LCCL domain containing 2
770_at	0.0303	0.00432	GPX3	glutathione peroxidase 3
37727_i_at	0.0302	0.00431	RCN2	reticulocalbin 2
37156_at	0.0909	0.0193	ETV1	ETS variant 1
795_s_at	0.0305	0.00437	CDKL1	cyclin dependent kinase like 1
39289_at	0.0306	0.00439	SREK1IP1	SREK1 interacting protein 1
38527_at	0.0303	0.00434	NONO	non-POU domain containing, octamer-binding
36760_at	0.0336	0.00499	YWHAZ	tyrosine 3-monooxygenase/tryptophan 5-monooxygenase activation protein zeta
36891_at	0.0321	0.00468	MCAT	malonyl-CoA-acyl carrier protein transacylase
1389_at	0.0306	0.00439	MME	membrane metallo-endopeptidase
37445_at	0.0306	0.00439	TMEM5	transmembrane protein 5
36508_at	0.0593	0.0105	GPC4	glypican 4
35601_at	0.0314	0.00454	IGH	immunoglobulin heavy locus
39007_at	0.031	0.00445	MMP2	matrix metallopeptidase 2
36164_at	0.031	0.00445	PDHX	pyruvate dehydrogenase complex component X
1527_s_at	0.034	0.00506	N4BP2L1	NEDD4 binding protein 2 like 1
33836_at	0.031	0.00445	LOC101060275///NPIPA8///NPIPA7///NPIPB9///NPIPA5///NPIPB5///NPIPB11///NPIPB6///NPIPB8///NPIPA2///NPIPA3///LOC613037///NPIPB4///PKD1P1///PDXDC2P///NPIPB3///NPIPA1	putative NPIP-like protein LOC613037///nuclear pore complex interacting protein family member A8///nuclear pore complex interacting protein family member A7///nuclear pore complex interacting protein family member B9///nuclear pore complex interacting protein family member A5///nuclear pore complex interacting protein family member B5///nuclear pore complex interacting protein family member B11//…
31880_at	0.0311	0.00449	UBXN8	UBX domain protein 8
206_at	0.0346	0.00519	CTSE	cathepsin E
41352_at	0.0311	0.00448	ST6GAL1	ST6 beta-galactoside alpha-2,6-sialyltransferase 1
35202_at	0.0311	0.00449	RNGTT	RNA guanylyltransferase and 5'-phosphatase
37425_g_at	0.0313	0.00452	CCHCR1	coiled-coil alpha-helical rod protein 1
35396_at	0.0435	0.00704	HAS2	hyaluronan synthase 2
41127_at	0.0314	0.00454	SLC1A4	solute carrier family 1 member 4
38879_at	0.0333	0.00493	S100A12	S100 calcium binding protein A12
41244_f_at	0.0321	0.00468	PPP1CB	protein phosphatase 1 catalytic subunit beta
31700_at	0.0315	0.00457	GPR35	G protein-coupled receptor 35
38332_at	0.0315	0.00458	P2RX4	purinergic receptor P2X 4
39228_at	0.0397	0.00622	NEMF	nuclear export mediator factor
41360_at	0.0316	0.00458	CNOT8	CCR4-NOT transcription complex subunit 8
40106_at	0.0317	0.0046	HNRNPUL1	heterogeneous nuclear ribonucleoprotein U like 1
36553_at	0.0347	0.00522	ASMTL	acetylserotonin O-methyltransferase-like
35095_r_at	0.0389	0.00605	LILRA3	leukocyte immunoglobulin like receptor A3
469_at	0.0318	0.00462	EFNB3	ephrin B3
36907_at	0.0318	0.00463	MVK	mevalonate kinase
1598_g_at	0.0321	0.00467	GAS6	growth arrest specific 6
39314_at	0.0424	0.00681	ACVR2B	activin A receptor type 2B
32708_g_at	0.0321	0.00467	KATNA1	katanin catalytic subunit A1
39530_at	0.0321	0.00469	PDLIM7	PDZ and LIM domain 7
33753_at	0.0321	0.0047	DAAM1	dishevelled associated activator of morphogenesis 1
39085_at	0.0321	0.0047	TNNC1	troponin C1, slow skeletal and cardiac type
1307_at	0.0321	0.0047	XPA	XPA, DNA damage recognition and repair factor
40552_s_at	0.0321	0.00471
32660_at	0.0321	0.00471	TRANK1	tetratricopeptide repeat and ankyrin repeat containing 1
38390_at	0.0321	0.00471	COG2	component of oligomeric golgi complex 2
38655_at	0.0321	0.00472	TMEM106C	transmembrane protein 106C
33169_at	0.0486	0.00816	NEO1	neogenin 1
1073_at	0.0323	0.00474	TCEA1	transcription elongation factor A1
40112_at	0.0323	0.00475	IDH3B	isocitrate dehydrogenase 3 (NAD(+)) beta
40010_s_at	0.0323	0.00475	AFF2	AF4/FMR2 family member 2
38326_at	0.0329	0.00485	G0S2	G0/G1 switch 2
522_s_at	0.0421	0.00674	FOLR3	folate receptor 3
2066_at	0.0326	0.0048	BAX	BCL2 associated X, apoptosis regulator
36020_at	0.0361	0.00549	ANKRD36C///ANKRD36///ANKRD36B	ankyrin repeat domain 36C///ankyrin repeat domain 36///ankyrin repeat domain 36B
31842_at	0.0334	0.00495	BCS1L	BCS1 homolog, ubiquinol-cytochrome c reductase complex chaperone
40748_at	0.0331	0.00487	CPA2	carboxypeptidase A2
40423_at	0.0331	0.00487	EHBP1	EH domain binding protein 1
41160_at	0.0514	0.00874	MBD3	methyl-CpG binding domain protein 3
37718_at	0.0333	0.00491	SNRK	SNF related kinase
35274_at	0.0333	0.00493	AP1G1	adaptor related protein complex 1 gamma 1 subunit
38915_at	0.0347	0.00521	LRRC37A3	leucine rich repeat containing 37 member A3
35916_s_at	0.0333	0.00493	HNRNPA3	heterogeneous nuclear ribonucleoprotein A3
36837_at	0.0334	0.00496	KIF2C	kinesin family member 2C
38831_f_at	0.0334	0.00494	GNB2	G protein subunit beta 2
1032_at	0.0334	0.00496	CXCR2	C-X-C motif chemokine receptor 2
33124_at	0.034	0.00507	VRK2	vaccinia related kinase 2
38443_at	0.0336	0.00499	PTPN11	protein tyrosine phosphatase, non-receptor type 11
41515_at	0.0337	0.00501	RBBP7	RB binding protein 7, chromatin remodeling factor
31987_at	0.0345	0.00517
34926_at	0.0351	0.00529	CD1A	CD1a molecule
39516_at	0.0338	0.00502	POP5	POP5 homolog, ribonuclease P/MRP subunit
38545_at	0.0792	0.016	INHBB	inhibin beta B subunit
33824_at	0.0339	0.00504	KRT8	keratin 8
35705_at	0.0532	0.00915	NR1D2	nuclear receptor subfamily 1 group D member 2
704_at	0.034	0.00506	NFIA	nuclear factor I A
38253_at	0.0342	0.0051	AGL	amylo-alpha-1, 6-glucosidase, 4-alpha-glucanotransferase
31365_f_at	0.0342	0.0051	NFAT5	nuclear factor of activated T-cells 5
36711_at	0.0344	0.00516	MAFF	MAF bZIP transcription factor F
31822_at	0.0346	0.00519	CUX1	cut like homeobox 1
34654_at	0.0346	0.00519	MTMR1	myotubularin related protein 1
38405_at	0.0439	0.00712	FXR1	FMR1 autosomal homolog 1
36762_at	0.0359	0.00544	GABRG2	gamma-aminobutyric acid type A receptor gamma2 subunit
38624_at	0.0347	0.00521	SLC12A4	solute carrier family 12 member 4
1392_at	0.0347	0.00523	GRK6	G protein-coupled receptor kinase 6
33300_at	0.0349	0.00526	CDK11A///CDK11B	cyclin dependent kinase 11A///cyclin dependent kinase 11B
35208_at	0.0349	0.00526	ANKRD12	ankyrin repeat domain 12
31824_at	0.0749	0.0147	ME1	malic enzyme 1
1040_s_at	0.0354	0.00534	ABI2	abl-interactor 2
38950_r_at	0.0354	0.00534	MMP23A///MMP23B	matrix metallopeptidase 23A (pseudogene)///matrix metallopeptidase 23B
35336_at	0.0355	0.00537	SUN2	Sad1 and UNC84 domain containing 2
40906_at	0.0581	0.0102	ZNF688	zinc finger protein 688
33333_at	0.0357	0.00541	IPCEF1	interaction protein for cytohesin exchange factors 1
35710_s_at	0.0359	0.00544	STRA13	stimulated by retinoic acid 13
33455_at	0.0358	0.00543	ALDOB	aldolase, fructose-bisphosphate B
33627_at	0.0361	0.00549	PIK3CD	phosphatidylinositol-4,5-bisphosphate 3-kinase catalytic subunit delta
875_g_at	0.0361	0.00548	CCL2	C-C motif chemokine ligand 2
38782_at	0.0399	0.00626	GTF2H1	general transcription factor IIH subunit 1
40417_at	0.0362	0.0055	CCT5	chaperonin containing TCP1 subunit 5
32731_at	0.0363	0.00552	MIR6831///APBB3	microRNA 6831///amyloid beta precursor protein binding family B member 3
32223_at	0.0365	0.00555	SUGP2	SURP and G-patch domain containing 2
31571_at	0.0365	0.00556	POLR3G	RNA polymerase III subunit G
34338_at	0.0366	0.00557	TBCB	tubulin folding cofactor B
31704_at	0.0732	0.0142	DNASE1L2	deoxyribonuclease 1 like 2
39267_at	0.0466	0.00773	PGM3	phosphoglucomutase 3
32909_at	0.0368	0.00561	AQP5	aquaporin 5
32064_at	0.0371	0.00566	MED1	mediator complex subunit 1
487_g_at	0.0371	0.00566	CASP9	caspase 9
40156_at	0.0375	0.00575	KIAA0040	KIAA0040
36940_at	0.0375	0.00573	MYO18A///TIAF1	myosin XVIIIA///TGFB1-induced anti-apoptotic factor 1
725_i_at	0.0375	0.00574	CSHL1	chorionic somatomammotropin hormone like 1
37584_at	0.0375	0.00575	FANCG	Fanconi anemia complementation group G
34785_at	0.0375	0.00575	MED13L	mediator complex subunit 13 like
40095_at	0.0375	0.00576	CA2	carbonic anhydrase 2
41125_r_at	0.0377	0.00581	ENPP2	ectonucleotide pyrophosphatase/phosphodiesterase 2
1195_s_at	0.0375	0.00575	ITGB1BP1	integrin subunit beta 1 binding protein 1
40925_at	0.0375	0.00576
37766_s_at	0.0375	0.00577	PSMC5	proteasome 26S subunit, ATPase 5
33796_at	0.0376	0.00578	ARL4A	ADP ribosylation factor like GTPase 4A
36718_s_at	0.0723	0.0139	PDK3	pyruvate dehydrogenase kinase 3
815_at	0.0601	0.0107	DOK1	docking protein 1
34175_r_at	0.0376	0.00579
39639_s_at	0.0378	0.00582	TNP1	transition protein 1
33397_at	0.0378	0.00583	CDIPT	CDP-diacylglycerol--inositol 3-phosphatidyltransferase
1668_s_at	0.038	0.00587	VHL	von Hippel-Lindau tumor suppressor
39147_g_at	0.0379	0.00584	ATRX	ATRX, chromatin remodeler
39369_at	0.038	0.00587	MAN2B2	mannosidase alpha class 2B member 2
41579_s_at	0.0382	0.00592	PRKCI	protein kinase C iota
33146_at	0.0381	0.00589	MCL1	BCL2 family apoptosis regulator
33635_at	0.0596	0.0106	GNA13	G protein subunit alpha 13
33004_g_at	0.0389	0.00606	LOC101930392///NCK2	cytoplasmic protein NCK2-like///NCK adaptor protein 2
35272_at	0.0382	0.00591	GNG5	G protein subunit gamma 5
37849_at	0.0423	0.00678	SLIT1	slit guidance ligand 1
32329_at	0.0382	0.00591	LOC100509764///KRT86	uncharacterized LOC100509764///keratin 86
31499_s_at	0.0391	0.00611	FCGR3B	Fc fragment of IgG receptor IIIb
32395_r_at	0.0383	0.00594	SNORA21///RPL23	small nucleolar RNA, H/ACA box 21///ribosomal protein L23
1890_at	0.0485	0.00813	GDF15	growth differentiation factor 15
38218_at	0.0488	0.0082	GCNT1	glucosaminyl (N-acetyl) transferase 1, core 2
38893_at	0.0384	0.00596	NCF4	neutrophil cytosolic factor 4
33645_at	0.0398	0.00625	GM2A	GM2 ganglioside activator
39172_at	0.0387	0.00602	ADO	2-aminoethanethiol dioxygenase
32729_at	0.0426	0.00686	MYH3	myosin, heavy chain 3, skeletal muscle, embryonic
33334_at	0.0387	0.00601	ACYP1	acylphosphatase 1
32706_at	0.0388	0.00603	HIRA	histone cell cycle regulator
732_f_at	0.0388	0.00604	MUC3A	mucin 3A, cell surface associated
34557_at	0.126	0.0313	MC1R	melanocortin 1 receptor
35314_at	0.039	0.00607	NCAPD2	non-SMC condensin I complex subunit D2
33283_at	0.039	0.00607	ARRB2	arrestin beta 2
33579_i_at	0.0629	0.0115	GALR3	galanin receptor 3
686_s_at	0.039	0.00609	ERVK-19///ERVK-9///ERVK-4	endogenous retrovirus group K member 19///endogenous retrovirus group K member 9///endogenous retrovirus group K member 4
34801_at	0.0433	0.007	PAN2	PAN2 poly(A) specific ribonuclease subunit
1751_g_at	0.0439	0.00712	FARSA	phenylalanyl-tRNA synthetase alpha subunit
32132_at	0.0396	0.00621	DZIP3	DAZ interacting zinc finger protein 3
38327_at	0.0502	0.00848	PMEL	premelanosome protein
1648_at	0.0458	0.00755	OSMR	oncostatin M receptor
40127_at	0.0396	0.00618	SFXN3	sideroflexin 3
768_at	0.0396	0.00619	KPNA5	karyopherin subunit alpha 5
40887_g_at	0.0396	0.0062	EEF1A1	eukaryotic translation elongation factor 1 alpha 1
37145_at	0.0426	0.00686	GNLY	granulysin
1962_at	0.0413	0.00656	ARG1	arginase 1
32800_at	0.0396	0.0062	RXRA	retinoid X receptor alpha
34205_at	0.0511	0.00867
40208_at	0.0439	0.00712	GDF11	growth differentiation factor 11
39969_at	0.0398	0.00623	HIST2H4B///HIST4H4///HIST2H4A///HIST1H4L///HIST1H4E///HIST1H4B///HIST1H4H///HIST1H4C///HIST1H4J///HIST1H4K///HIST1H4F///HIST1H4D///HIST1H4A///HIST1H4I	histone cluster 2, H4b///histone cluster 4, H4///histone cluster 2, H4a///histone cluster 1, H4l///histone cluster 1, H4e///histone cluster 1, H4b///histone cluster 1, H4h///histone cluster 1, H4c///histone cluster 1, H4j///histone cluster 1, H4k///histone cluster 1, H4f///histone cluster 1, H4d///histone cluster 1, H4a///histone cluster 1, H4i
1637_at	0.0399	0.00626	MAPKAPK3	mitogen-activated protein kinase-activated protein kinase 3
40974_at	0.04	0.00629	SRRD	SRR1 domain containing
41000_at	0.04	0.00629	FOXN3	forkhead box N3
36155_at	0.04	0.00629	SPOCK2	sparc/osteonectin, cwcv and kazal-like domains proteoglycan (testican) 2
37297_at	0.04	0.0063	MAK16	MAK16 homolog
35238_at	0.0401	0.00631	TRAF5	TNF receptor associated factor 5
40211_at	0.0401	0.00633	HNRNPA1P10///HNRNPA1	heterogeneous nuclear ribonucleoprotein A1 pseudogene 10///heterogeneous nuclear ribonucleoprotein A1
41795_at	0.0402	0.00635	NCK1	NCK adaptor protein 1
34489_f_at	0.0444	0.00726	FSCN2	fascin actin-bundling protein 2, retinal
35303_at	0.0403	0.00637	INSIG1	insulin induced gene 1
37309_at	0.0404	0.00639	RHOA	ras homolog family member A
38530_at	0.0406	0.00642	OCEL1	occludin/ELL domain containing 1
33894_at	0.0517	0.00882	NET1	neuroepithelial cell transforming 1
41142_at	0.0413	0.00654	OXCT1	3-oxoacid CoA-transferase 1
34273_at	0.0407	0.00644	RGS4	regulator of G-protein signaling 4
36201_at	0.0407	0.00645	GLO1	glyoxalase I
36790_at	0.041	0.00651	TPM1	tropomyosin 1 (alpha)
36006_at	0.133	0.0339	SOX12	SRY-box 12
1041_at	0.0526	0.00901	EFNA5	ephrin A5
37713_at	0.0675	0.0127	ABHD14A-ACY1///ACY1	ABHD14A-ACY1 readthrough///aminoacylase 1
1632_at	0.0459	0.0076
35780_at	0.0414	0.00658	OBSL1	obscurin like 1
39318_at	0.0415	0.0066	TCL1A	T-cell leukemia/lymphoma 1A
35816_at	0.0414	0.00657	CSTB	cystatin B
33269_at	0.0415	0.00661	PIGQ	phosphatidylinositol glycan anchor biosynthesis class Q
40663_at	0.0414	0.00659	REPS2	RALBP1 associated Eps domain containing 2
39891_at	0.0417	0.00664	ZNF710	zinc finger protein 710
37265_at	0.0419	0.00671	RIMS3	regulating synaptic membrane exocytosis 3
396_f_at	0.0417	0.00666	EPOR	erythropoietin receptor
40066_at	0.0418	0.00667	UBA3	ubiquitin like modifier activating enzyme 3
35005_at	0.0418	0.00667	NME6	NME/NM23 nucleoside diphosphate kinase 6
1550_at	0.0421	0.00675	MRPL28	mitochondrial ribosomal protein L28
33450_at	0.0419	0.0067	ACTL6B	actin like 6B
34367_at	0.0423	0.00679	PHGDH	phosphoglycerate dehydrogenase
32398_s_at	0.0467	0.00775	LRP8	LDL receptor related protein 8
40195_at	0.0423	0.0068	H2AFX	H2A histone family member X
41545_at	0.0425	0.00684	CDK6	cyclin dependent kinase 6
34732_at	0.0663	0.0124	KIF5B	kinesin family member 5B
35568_at	0.0423	0.00679	ADCYAP1R1	ADCYAP receptor type I
33215_g_at	0.0423	0.0068	MRPS12	mitochondrial ribosomal protein S12
35672_at	0.0469	0.00779	AHCTF1	AT-hook containing transcription factor 1
409_at	0.0426	0.00686	YWHAQ	tyrosine 3-monooxygenase/tryptophan 5-monooxygenase activation protein theta
39603_at	0.0551	0.00953	TSNAX-DISC1///DISC1	TSNAX-DISC1 readthrough (NMD candidate)///disrupted in schizophrenia 1
40711_at	0.048	0.00803	YTHDC1	YTH domain containing 1
32274_r_at	0.0673	0.0126	XRCC6	X-ray repair cross complementing 6
34182_at	0.043	0.00693	NDST1	N-deacetylase and N-sulfotransferase 1
1273_r_at	0.0431	0.00695	CDC34	cell division cycle 34
39877_at	0.0772	0.0153	KCNC4	potassium voltage-gated channel subfamily C member 4
32305_at	0.044	0.00715	COL1A2	collagen type I alpha 2 chain
37408_at	0.0432	0.00697	MRC2	mannose receptor C type 2
36886_f_at	0.0441	0.0072	KIR2DL5B///KIR2DL5A///KIR3DS1///KIR3DL2///KIR3DL1///KIR2DS5///KIR2DL4///KIR2DL3///KIR2DL2///KIR2DL1	killer cell immunoglobulin like receptor, two Ig domains and long cytoplasmic tail 5B///killer cell immunoglobulin like receptor, two Ig domains and long cytoplasmic tail 5A///killer cell immunoglobulin like receptor, three Ig domains and short cytoplasmic tail 1///killer cell immunoglobulin like receptor, three Ig domains and long cytoplasmic tail 2///killer cell immunoglobulin like receptor, th…
41494_at	0.142	0.0369	ZER1	zyg-11 related cell cycle regulator
32474_at	0.0433	0.007	PAX7	paired box 7
40553_at	0.0433	0.007	LOC728488	POM121 membrane glycoprotein (rat) pseudogene
36141_at	0.0563	0.00982	CTRB2	chymotrypsinogen B2
38081_at	0.0436	0.00706	LOC101928830///LTA4H	uncharacterized LOC101928830///leukotriene A4 hydrolase
37969_at	0.0439	0.00712	PTGS1	prostaglandin-endoperoxide synthase 1
32718_at	0.0612	0.011	TPST1	tyrosylprotein sulfotransferase 1
32856_at	0.044	0.00714	MICAL3	microtubule associated monooxygenase, calponin and LIM domain containing 3
39688_at	0.044	0.00715	DPF2	double PHD fingers 2
34810_at	0.0441	0.00717	COQ9	coenzyme Q9
41798_at	0.0441	0.00718	SMPD2	sphingomyelin phosphodiesterase 2
34379_at	0.0563	0.00981	ERAL1	Era like 12S mitochondrial rRNA chaperone 1
32675_at	0.0441	0.00718	BST1	bone marrow stromal cell antigen 1
38669_at	0.0441	0.00719	SLK	STE20 like kinase
35142_at	0.0441	0.00719	FAM172A	family with sequence similarity 172 member A
31850_at	0.0441	0.00719	GCLC	glutamate-cysteine ligase catalytic subunit
35262_at	0.0441	0.00719	EIF6	eukaryotic translation initiation factor 6
36662_at	0.0443	0.00724	MYL7	myosin light chain 7
39914_r_at	0.0446	0.00731	TRPM2	transient receptor potential cation channel subfamily M member 2
1474_s_at	0.0445	0.00728	MYB	MYB proto-oncogene, transcription factor
1427_g_at	0.0446	0.0073	SLA	Src-like-adaptor
33033_at	0.0453	0.00746	ATP6V1G2	ATPase H+ transporting V1 subunit G2
37965_at	0.0446	0.00732	PARVB	parvin beta
37035_at	0.0449	0.00737	SERP1	stress-associated endoplasmic reticulum protein 1
36280_at	0.0458	0.00757	GZMK	granzyme K
826_at	0.045	0.00739	DDX3X	DEAD-box helicase 3, X-linked
33901_at	0.0455	0.00751	SLC29A1	solute carrier family 29 member 1 (Augustine blood group)
39504_at	0.0595	0.0106	GJC2	gap junction protein gamma 2
36737_at	0.0451	0.00741	CRYBA4	crystallin beta A4
38523_f_at	0.0455	0.0075	ZRSR2	zinc finger CCCH-type, RNA binding motif and serine/arginine rich 2
34417_at	0.0451	0.00741	DPY19L2P2	DPY19L2 pseudogene 2
38195_at	0.0453	0.00745	PHF14	PHD finger protein 14
31516_f_at	0.0453	0.00744	BTF3P11	basic transcription factor 3 pseudogene 11
501_g_at	0.0458	0.00757	CYP2J2	cytochrome P450 family 2 subfamily J member 2
1779_s_at	0.0454	0.00748	PIM1	Pim-1 proto-oncogene, serine/threonine kinase
32560_s_at	0.0459	0.00758	LSM4	LSM4 homolog, U6 small nuclear RNA and mRNA degradation associated
35028_at	0.151	0.0405	GABRB1	gamma-aminobutyric acid type A receptor beta1 subunit
41669_at	0.0459	0.0076	ZCCHC11	zinc finger CCHC-type containing 11
31924_at	0.0642	0.0119	ADCY10	adenylate cyclase 10, soluble
709_at	0.0462	0.00765	TUBB	tubulin beta class I
1865_at	0.0811	0.0165	SKIL	SKI-like proto-oncogene
38158_at	0.0466	0.00772	ESPL1	extra spindle pole bodies like 1, separase
40813_at	0.0467	0.00776	SLC5A3	solute carrier family 5 member 3
40193_at	0.0475	0.00789	ENO2	enolase 2
1694_s_at	0.0732	0.0142	HNRNPU	heterogeneous nuclear ribonucleoprotein U
33320_at	0.0487	0.00818	HCP5	HLA complex P5 (non-protein coding)
38693_at	0.0475	0.0079	ATP5L	ATP synthase, H+ transporting, mitochondrial Fo complex subunit G
39610_at	0.0658	0.0122	HOXB2	homeobox B2
40914_s_at	0.048	0.00802	ATP2B4	ATPase plasma membrane Ca2+ transporting 4
32557_at	0.0476	0.00791	U2AF2	U2 small nuclear RNA auxiliary factor 2
33794_g_at	0.0478	0.00796	TCF20	transcription factor 20
39329_at	0.0479	0.00797	ACTN1	actinin alpha 1
34190_at	0.0785	0.0158	COCH	cochlin
37397_at	0.048	0.008	PECAM1	platelet and endothelial cell adhesion molecule 1
423_at	0.0747	0.0146	EWSR1	EWS RNA binding protein 1
38075_at	0.048	0.008	SYPL1	synaptophysin like 1
31936_s_at	0.048	0.00801	KIAA0430	KIAA0430
35595_at	0.048	0.00801	CRCP	CGRP receptor component
31592_at	0.0622	0.0113
35349_at	0.0483	0.00807	COPS3	COP9 signalosome subunit 3
37268_at	0.0485	0.00811	VEGFB	vascular endothelial growth factor B
31819_at	0.0485	0.00812	SLC22A24	solute carrier family 22 member 24
41552_g_at	0.0485	0.00812	RER1	retention in endoplasmic reticulum sorting receptor 1
1794_at	0.0485	0.00812	CCND3	cyclin D3
35851_g_at	0.0619	0.0112	JMJD6	arginine demethylase and lysine hydroxylase
38492_at	0.0486	0.00815	KYNU	kynureninase
1737_s_at	0.049	0.00824	IGFBP4	insulin like growth factor binding protein 4
32620_at	0.0715	0.0137	FETUB	fetuin B
34406_at	0.0492	0.00829	PACS2	phosphofurin acidic cluster sorting protein 2
1356_at	0.0493	0.00831	DAP3	death associated protein 3
39103_s_at	0.0496	0.00836	DHRS1	dehydrogenase/reductase 1
37891_at	0.0497	0.00838	YIPF6	Yip1 domain family member 6
41725_at	0.0498	0.00841	CSNK1G2	casein kinase 1 gamma 2
37066_at	0.0526	0.00902	PRTN3	proteinase 3
39391_at	0.0498	0.00841	STAMBP	STAM binding protein
33190_g_at	0.12	0.0288	LOC143286	uncharacterized LOC143286
37098_at	0.0506	0.00857	PPOX	protoporphyrinogen oxidase
39157_at	0.0504	0.00853
41233_at	0.0502	0.00849	TMEM135///DNAJB6	transmembrane protein 135///DnaJ heat shock protein family (Hsp40) member B6
34576_at	0.0505	0.00855	MAGEA8	MAGE family member A8
35922_at	0.0518	0.00883	SYCP2	synaptonemal complex protein 2
36463_at	0.0505	0.00854	BAG5	BCL2 associated athanogene 5
1717_s_at	0.0561	0.00977	BIRC3	baculoviral IAP repeat containing 3
AFFX-HSAC07/X00351_M_st	0.0508	0.00863	ACTB	actin beta
35365_at	0.0508	0.00862	ILK	integrin linked kinase
38541_at	0.0512	0.0087	CYP21A1P///CYP21A2	cytochrome P450 family 21 subfamily A member 1, pseudogene///cytochrome P450 family 21 subfamily A member 2
1549_s_at	0.0535	0.00922	SERPINB4///SERPINB3	serpin family B member 4///serpin family B member 3
38900_at	0.0512	0.0087	PAX3	paired box 3
31334_at	0.0765	0.0152	GPR45	G protein-coupled receptor 45
34105_f_at	0.0518	0.00883	LOC100293211///IGHM	uncharacterized LOC100293211///immunoglobulin heavy constant mu
33429_at	0.0517	0.00881	TPGS2	tubulin polyglutamylase complex subunit 2
41033_at	0.0573	0.0101	ZNF84	zinc finger protein 84
34694_at	0.0575	0.0101	SMARCD2	SWI/SNF related, matrix associated, actin dependent regulator of chromatin, subfamily d, member 2
32285_g_at	0.0896	0.0189	TBX1	T-box 1
31454_f_at	0.0535	0.00923
31408_at	0.0517	0.00881	RRH	retinal pigment epithelium-derived rhodopsin homolog
1917_at	0.0517	0.00881	RAF1	Raf-1 proto-oncogene, serine/threonine kinase
37006_at	0.0525	0.009	JCHAIN	joining chain of multimeric IgA and IgM
36133_at	0.0593	0.0105	DSP	desmoplakin
37032_at	0.0641	0.0118	LOC101928916///NNMT	uncharacterized LOC101928916///nicotinamide N-methyltransferase
36429_at	0.0535	0.00922	GPR182	G protein-coupled receptor 182
33211_at	0.052	0.00888	RRBP1	ribosome binding protein 1
35283_at	0.0522	0.00893	EXD2	exonuclease 3'-5' domain containing 2
919_at	0.0521	0.00891	GNA12	G protein subunit alpha 12
1370_at	0.0521	0.00891	IL7R	interleukin 7 receptor
34761_r_at	0.0522	0.00893	ADAM9	ADAM metallopeptidase domain 9
39550_at	0.0522	0.00892	COLGALT2	collagen beta(1-O)galactosyltransferase 2
39230_at	0.0526	0.00903	APOBEC3B	apolipoprotein B mRNA editing enzyme catalytic subunit 3B
37270_at	0.0525	0.009	ATP1B2	ATPase Na+/K+ transporting subunit beta 2
35210_at	0.0589	0.0104	KIAA0753	KIAA0753
36805_s_at	0.0526	0.00903	NTRK1	neurotrophic receptor tyrosine kinase 1
34509_at	0.0556	0.00966	MGAM	maltase-glucoamylase
288_s_at	0.0532	0.00915	LBR	lamin B receptor
36591_at	0.0546	0.00944	TUBA4A	tubulin alpha 4a
36265_at	0.054	0.0093	TBC1D30	TBC1 domain family member 30
39558_s_at	0.0634	0.0116	LYRM9	LYR motif containing 9
39399_at	0.0554	0.0096	TBCD	tubulin folding cofactor D
40939_at	0.0609	0.0109	RCE1	Ras converting CAAX endopeptidase 1
41151_at	0.0546	0.00941	INPP5K	inositol polyphosphate-5-phosphatase K
35629_at	0.0546	0.00942	MKL1	megakaryoblastic leukemia (translocation) 1
306_s_at	0.0546	0.00943	HMGN1	high mobility group nucleosome binding domain 1
35760_at	0.0546	0.00944	ATP5H	ATP synthase, H+ transporting, mitochondrial Fo complex subunit D
35961_at	0.0553	0.00959
34163_g_at	0.0727	0.0141	RBPMS	RNA binding protein with multiple splicing
32607_at	0.0551	0.00954	BASP1	brain abundant membrane attached signal protein 1
1728_at	0.0551	0.00955	COMMD3-BMI1///BMI1	COMMD3-BMI1 readthrough///BMI1 proto-oncogene, polycomb ring finger
34832_s_at	0.0557	0.00968	IQSEC1	IQ motif and Sec7 domain 1
34696_at	0.0614	0.011	HIBCH	3-hydroxyisobutyryl-CoA hydrolase
41024_f_at	0.0556	0.00965	GYPE	glycophorin E (MNS blood group)
31356_at	0.0555	0.00963	JAKMIP1	janus kinase and microtubule interacting protein 1
35069_at	0.056	0.00974	PRAMEF14///PRAMEF2///PRAMEF1	PRAME family member 14///PRAME family member 2///PRAME family member 1
37186_s_at	0.0591	0.0105	AOC1	amine oxidase, copper containing 1
37676_at	0.0561	0.00977	PDE8A	phosphodiesterase 8A
168_at	0.0562	0.00978	ADK	adenosine kinase
1386_at	0.0562	0.00979	PTPN9	protein tyrosine phosphatase, non-receptor type 9
34235_at	0.0566	0.00991	ADGRF5	adhesion G protein-coupled receptor F5
41524_at	0.0715	0.0136	INPP1	inositol polyphosphate-1-phosphatase
36264_at	0.0723	0.014	MATK	megakaryocyte-associated tyrosine kinase
39018_at	0.0671	0.0126	MGST3	microsomal glutathione S-transferase 3
34859_at	0.0564	0.00985	MAGED2	MAGE family member D2
32775_r_at	0.0565	0.00987	PLSCR1	phospholipid scramblase 1
33657_at	0.0564	0.00985	RPL34	ribosomal protein L34
36016_at	0.0566	0.0099	APITD1-CORT///APITD1///CORT	APITD1-CORT readthrough///apoptosis-inducing, TAF9-like domain 1///cortistatin
35104_r_at	0.0567	0.00992	LMO1	LIM domain only 1
34742_at	0.0575	0.0101	BCL2L1	BCL2 like 1
33016_at	0.0568	0.00994	TSPO2	translocator protein 2
307_at	0.0569	0.00996	ALOX5	arachidonate 5-lipoxygenase
39957_at	0.0629	0.0115	SOCS6	suppressor of cytokine signaling 6
37329_at	0.057	0.00999	NDUFV1	NADH:ubiquinone oxidoreductase core subunit V1
33691_at	0.111	0.0258	SPATA31C2	SPATA31 subfamily C member 2
32627_at	0.0575	0.0101	RANBP6	RAN binding protein 6
35124_at	0.0572	0.01	ALOX12	arachidonate 12-lipoxygenase, 12S type
39904_at	0.0794	0.016	CIB2	calcium and integrin binding family member 2
406_at	0.0573	0.0101	ITGB4	integrin subunit beta 4
1903_at	0.0575	0.0101	RAP1B	RAP1B, member of RAS oncogene family
37649_at	0.0624	0.0113	HMBS	hydroxymethylbilane synthase
1403_s_at	0.0576	0.0101	CCL5	C-C motif chemokine ligand 5
37902_at	0.0575	0.0101	CRYZ	crystallin zeta
37648_at	0.0579	0.0102	TTLL12	tubulin tyrosine ligase like 12
39873_at	0.058	0.0102	CDK17	cyclin dependent kinase 17
39233_at	0.0581	0.0103	MRE11A	MRE11 homolog A, double strand break repair nuclease
35534_at	0.0583	0.0103	GPRIN2	G protein regulated inducer of neurite outgrowth 2
37990_at	0.0773	0.0154	RYR1	ryanodine receptor 1
38984_at	0.0591	0.0105	PREPL	prolyl endopeptidase-like
33409_at	0.0588	0.0104	FKBP2	FK506 binding protein 2
31935_s_at	0.0588	0.0104	DDX11	DEAD/H-box helicase 11
2025_s_at	0.0589	0.0104	APEX1	apurinic/apyrimidinic endodeoxyribonuclease 1
35997_g_at	0.0589	0.0104
32536_at	0.0591	0.0105	EBP	emopamil binding protein (sterol isomerase)
1368_at	0.0612	0.011	IL1R1	interleukin 1 receptor type 1
786_at	0.0591	0.0105	POLA1	DNA polymerase alpha 1, catalytic subunit
35473_at	0.0593	0.0105	COL1A1	collagen type I alpha 1 chain
1029_s_at	0.0655	0.0122	TXK	TXK tyrosine kinase
38574_at	0.0942	0.0203	ABCA5	ATP binding cassette subfamily A member 5
33351_at	0.0593	0.0106	EIF1B	eukaryotic translation initiation factor 1B
31782_at	0.0614	0.011	PTGDR	prostaglandin D2 receptor
32347_at	0.166	0.0466	CYP4F11	cytochrome P450 family 4 subfamily F member 11
39784_at	0.0747	0.0146	EIF2S1	eukaryotic translation initiation factor 2 subunit alpha
113_i_at	0.0602	0.0107	MAPT	microtubule associated protein tau
39791_at	0.0601	0.0107	ATP2A2	ATPase sarcoplasmic/endoplasmic reticulum Ca2+ transporting 2
39780_at	0.0617	0.0112	PPP3CB	protein phosphatase 3 catalytic subunit beta
39917_at	0.0604	0.0108	TUBGCP2	tubulin gamma complex associated protein 2
2036_s_at	0.0605	0.0108	CD44	CD44 molecule (Indian blood group)
39685_at	0.0605	0.0108	ATXN10	ataxin 10
40048_at	0.0605	0.0108	PUM1	pumilio RNA binding family member 1
41749_at	0.0605	0.0108	C21orf33	chromosome 21 open reading frame 33
34642_at	0.0606	0.0108	YWHAZ	tyrosine 3-monooxygenase/tryptophan 5-monooxygenase activation protein zeta
41051_at	0.0606	0.0108	TSNAX	translin associated factor X
34282_at	0.0971	0.0211	NFE2L3	nuclear factor, erythroid 2 like 3
39477_s_at	0.0606	0.0109	TMEM246	transmembrane protein 246
1501_at	0.0715	0.0137	IGF1	insulin like growth factor 1
1553_r_at	0.061	0.0109	CYP2A13	cytochrome P450 family 2 subfamily A member 13
36861_at	0.13	0.0328	MXRA5	matrix remodeling associated 5
652_g_at	0.0611	0.011	RPA3	replication protein A3
AFFX-YEL002c/WBP1_at	0.0696	0.0132
764_s_at	0.11	0.0253	CLOCK	clock circadian regulator
39747_at	0.0613	0.011	POLR2G	RNA polymerase II subunit G
38179_at	0.0718	0.0138	ZNF174	zinc finger protein 174
36766_at	0.0614	0.0111	RNASE2	ribonuclease A family member 2
37170_at	0.0772	0.0154	BMP2K	BMP2 inducible kinase
1661_i_at	0.0614	0.0111	KLK3	kallikrein related peptidase 3
41235_at	0.0614	0.011	ATF4	activating transcription factor 4
33504_at	0.0692	0.0131	NXPH2	neurexophilin 2
37970_at	0.0954	0.0206	MAPK8IP3	mitogen-activated protein kinase 8 interacting protein 3
37352_at	0.0614	0.0111	SP100	SP100 nuclear antigen
157_at	0.0808	0.0164	PRAME	preferentially expressed antigen in melanoma
32747_at	0.0614	0.0111	ALDH2	aldehyde dehydrogenase 2 family (mitochondrial)
651_at	0.0616	0.0111	RPA3	replication protein A3
37844_at	0.0617	0.0111	IL27RA	interleukin 27 receptor subunit alpha
41471_at	0.062	0.0112	S100A9	S100 calcium binding protein A9
1045_s_at	0.0621	0.0113	RELA	RELA proto-oncogene, NF-kB subunit
41407_at	0.0618	0.0112	MIR1236///NELFE	microRNA 1236///negative elongation factor complex member E
32394_s_at	0.0619	0.0112	SNORA21///RPL23P8///RPL23	small nucleolar RNA, H/ACA box 21///ribosomal protein L23 pseudogene 8///ribosomal protein L23
40816_at	0.0619	0.0112	PWP1	PWP1 homolog, endonuclein
36823_at	0.0785	0.0158	RUNDC3A	RUN domain containing 3A
34839_at	0.062	0.0112	PITRM1	pitrilysin metallopeptidase 1
33891_at	0.0621	0.0113	CLIC4	chloride intracellular channel 4
37317_at	0.0623	0.0113	PAFAH1B1	platelet activating factor acetylhydrolase 1b regulatory subunit 1
35150_at	0.0623	0.0113	CD40	CD40 molecule
41614_at	0.0625	0.0114	CUL9	cullin 9
35720_at	0.0625	0.0114	WDR47	WD repeat domain 47
36131_at	0.0625	0.0114	CLIC1	chloride intracellular channel 1
461_at	0.0625	0.0114	ASAH1	N-acylsphingosine amidohydrolase 1
37331_g_at	0.0625	0.0114	ALDH4A1	aldehyde dehydrogenase 4 family member A1
39782_at	0.0625	0.0114	C1D	C1D nuclear receptor corepressor
36610_at	0.0625	0.0114	R3HDM1	R3H domain containing 1
39372_at	0.0996	0.0219	MIR1908///FADS1	microRNA 1908///fatty acid desaturase 1
1651_at	0.0634	0.0116	UBE2C	ubiquitin conjugating enzyme E2 C
38930_at	0.063	0.0115
32167_at	0.063	0.0115	PMPCB	peptidase, mitochondrial processing beta subunit
384_at	0.0629	0.0115	PSMB10	proteasome subunit beta 10
36507_at	0.0629	0.0115	ZNF282	zinc finger protein 282
40960_at	0.0629	0.0115	B4GALT1	beta-1,4-galactosyltransferase 1
32721_at	0.0631	0.0116	ATG12	autophagy related 12
41688_at	0.0634	0.0117	PLLP	plasmolipin
36447_at	0.0643	0.0119	FCN1	ficolin 1
34621_at	0.0632	0.0116	KRT2	keratin 2
36604_at	0.0702	0.0134	UBE2N	ubiquitin conjugating enzyme E2 N
40829_at	0.0634	0.0116	WDTC1	WD and tetratricopeptide repeats 1
41722_at	0.0634	0.0116	NNT	nicotinamide nucleotide transhydrogenase
31799_at	0.0636	0.0117
111_at	0.0797	0.0161	RABGGTA	Rab geranylgeranyltransferase alpha subunit
1815_g_at	0.0635	0.0117	TGFBR2	transforming growth factor beta receptor 2
32367_at	0.0636	0.0117	SIRPB1	signal regulatory protein beta 1
32869_at	0.0635	0.0117	MRE11A	MRE11 homolog A, double strand break repair nuclease
33068_f_at	0.0637	0.0117	UGT2B15	UDP glucuronosyltransferase family 2 member B15
39445_at	0.0637	0.0117	B4GALT3	beta-1,4-galactosyltransferase 3
[truncated: 10,628 more rows]
